# Supplementary material for: Comprehensive multi-omics reveals dynamic chromatin changes and gene regulatory networks during duck folliculogenesis
Source: J Anim Sci Biotechnol. 2026 Apr 30;17:79. doi: 10.1186/s40104-026-01393-z (PMC13134274; doi:10.1186/s40104-026-01393-z)
Supplement: Supplementary file 2 — Additional file 2: Table S1. The sequence information for each sample of RNA-seq. Table S2. The summary of data quality of all the CUT&Tag of epi-marks and ATAC-seq data sets of the duck. Table S3. The number and proportion of DEGs between the two stages. Table S4. The significant differences in the number of DEGs between developmental stages. Table S5. The number, genome coverage, and size of chromatin state in the follicle. Table S6. Overlap between chromatin accessibility, H3K27ac, and DEGs. Table S7. Differential TADs target genes during follicular development. Table S8. The enriched pathways of genes associated with specific boundaries. Table S9. Specific Enhancer-TF-Gene pairs at adjacent stages. Table S10. The core TF interaction in GRN and the TF interaction predicted by STRING. Table S11. The variations related to egg production are located in enhancers and target genes. Table S12. Specific long-range enhancer-gene interaction. [file 40104_2026_1393_MOESM2_ESM.xlsx]

## Sheet: Table S1
Supplementary Table 1 The sequence information for each sample of RNA-seq
Sample	P7 index	P5 index	Mapped ratio	Q20(%)	Q30(%)	GC(%)	TotalReads	Clean reads	Mapped Reads	Low-quality reads	Clean reads ratio	Insert_Size
F1PK-1	TCCGGAGA	TACAGGTC	0.9156	97.38:96.41	94.16:91.37	47.44:47.18	31320204	30929419	2.86768e+07	390785	0.987523	327.889
F1PK-2	TCCGCGAA	TACAGGTC	0.917	97.85:96.91	94.57:92.28	47.75:47.59	38056223	37687104	3.48976e+07	369119	0.990301	320.361
F1PK-3	CAAGGTGA	TACAGGTC	0.918	97.59:96.4	94.39:91.32	47.41:47.33	24234733	23938976	2.22475e+07	295757	0.987796	309.849
F1PK-4	GAGATTCC	AGTTACAT	0.927	97.98:97.99	94.73:94.6	47.33:47.12	22665871	22524931	2.10113e+07	140940	0.993782	300.255
F3PK-1	CGCTCATT	TACAGGTC	0.9177	98.03:96.79	94.85:92.05	46.94:46.87	37228168	36852836	3.41643e+07	375332	0.989918	315.552
F3PK-2	TCTCGCGC	TACAGGTC	0.9221	97.98:97.14	94.72:92.75	47.23:47.02	31001846	30725146	2.85868e+07	276700	0.991075	320.849
F3PK-3	AAAGATAC	TACAGGTC	0.9047	97.94:97.22	94.65:93.1	46.78:46.86	26019998	25737244	2.35403e+07	282754	0.989133	320.259
F3PK-4	ATTCAGAA	AGTTACAT	0.9199	97.78:97.26	94.48:93.04	46.83:46.8	20638506	20475757	1.89854e+07	162749	0.992114	298.472
F5PK-1	GAGATTCC	TACAGGTC	0.9186	97.94:97.68	94.59:93.9	46.51:46.44	27544170	27327987	2.53021e+07	216183	0.992151	307.305
F5PK-2	AGCGATAG	TACAGGTC	0.9256	98.08:97.43	94.93:93.45	47.14:47.06	32364959	32088633	2.9957e+07	276326	0.991462	319.915
F5PK-3	TGGAGCTG	TACAGGTC	0.9205	97.82:96.77	94.41:92.15	47.13:47.05	27375582	27040648	2.51992e+07	334934	0.987765	338.314
F5PK-4	GAATTCGT	AGTTACAT	0.9263	98.01:97.78	94.84:94.21	47.03:46.89	24750480	24561863	2.29264e+07	188617	0.992379	305.32
LWFPK-1	CTGAAGCT	TACAGGTC	0.9281	98.01:97.14	94.82:92.76	47.44:47.35	37193632	36855012	3.45194e+07	338620	0.990896	305.536
LWFPK-2	TGCATACA	TACAGGTC	0.921	97.71:96.32	94.57:91.19	46.79:46.8	21726610	21430272	2.00102e+07	296338	0.986361	305.96
LWFPK-3	ATTACTCG	AGTTACAT	0.928	97.67:97.1	94.23:92.69	47.42:47.3	26857228	26588709	2.49235e+07	268519	0.990002	280.814
LWFPK-4	ATTACTCG	TCTGAAAC	0.9159	97.68:96.86	94.39:92.29	47.89:47.84	30147116	29809475	2.76117e+07	337641	0.9888	308.116
SYFPK-1	GAATTCGT	TACAGGTC	0.9214	98.1:97.31	94.94:93.13	46.79:46.76	23529941	23313452	2.16805e+07	216489	0.990799	304.326
SYFPK-2	GACACTAC	TACAGGTC	0.9284	97.92:97.48	94.66:93.57	47.18:46.95	19464862	19305913	1.80712e+07	158949	0.991834	249.677
SYFPK-3	CGTACTAG	TACAGGTC	0.9188	97.9:96.97	94.63:92.37	46.32:46.41	28130011	27857976	2.58459e+07	272035	0.990329	290.821
SYFPK-4	TAATGCGC	AGTTACAT	0.9242	97.87:96.95	94.65:92.47	46.48:46.38	21985429	21727469	2.03189e+07	257960	0.988267	282.842
SWFPK-1	TAATGCGC	TACAGGTC	0.9266	97.93:96.82	94.64:92.14	47.78:47.76	35104414	34739101	3.25278e+07	365313	0.989594	338.276
SWFPK-2	CAGTCTGG	TACAGGTC	0.9269	97.73:97.09	94.38:92.74	47.79:47.62	29694492	29387051	2.75238e+07	307441	0.989647	331.349
SWFPK-3	TCCGGAGA	AGTTACAT	0.9284	97.23:97.06	94.06:92.75	47.7:47.13	20137836	19934676	1.8696e+07	203160	0.989912	290.888
SWFPK-4	TCCGGAGA	TCTGAAAC	0.9216	97.41:96.59	94.24:91.7	48.63:48.26	31008869	30646263	2.85778e+07	362606	0.988306	308.537
POFPK-1	CGGCTATG	TACAGGTC	0.9251	97.85:96.77	94.58:92.07	46.45:46.31	30387914	30065968	2.81119e+07	321946	0.989405	323.064
POFPK-2	TGGCACCT	TACAGGTC	0.9182	97.86:96.53	94.62:91.58	46.59:46.47	27490904	27159504	2.52421e+07	331400	0.987945	310.31
POFPK-3	CGCTCATT	AGTTACAT	0.9142	97.98:97.3	94.8:93.12	46.36:46.12	27538820	27310079	2.5176e+07	228741	0.991694	289.072
POFPK-4	CGCTCATT	TCTGAAAC	0.9099	97.89:96.91	94.68:92.38	48.09:47.9	31089213	30759040	2.82881e+07	330173	0.98938	307.137

## Sheet: Table S2
Supplementary Table 2. The summary of data quality of all the CUT&Tag of epi-marks and ATAC-seq data sets of duck
Sample	Tissue	Assay	Rep	P7 index	P5 index	Insert_Size	mapped Reads	The number of Peaks	FRiP	NRF	PBC1	PBC2
F1-ATAC-1	F1	ATAC	1	GGACTCCT	TATCCTCT	237.947	16786804	48939	0.23	0.7644	0.9669	29.2183
F1-ATAC-2	F1	ATAC	2	GCTACGCT	CTAAGCCT	221.931	12126314	71552	0.22	0.7773	0.967	29.3483
F3-ATAC-1	F3	ATAC	1	CTCTCTAC	CTCTCTAT	163.686	16009430	11489	0.14	0.7733	0.9883	85.1567
F3-ATAC-2	F3	ATAC	2	GGACTCCT	CTAAGCCT	190.464	37812723	14619	0.13	0.7977	0.9914	115.629
F5-ATAC-1	F5	ATAC	1	GGACTCCT	ACTGCATA	178.17	19395238	43612	0.18	0.773	0.9777	43.8924
F5-ATAC-2	F5	ATAC	2	ACTCGCTA	TCGACTAG	215.652	20552005	15296	0.14	0.7803	0.9834	59.4777
SYF-ATAC-1	SYF	ATAC	1	CTCTCTAC	ACTGCATA	208.914	14519070	17813	0.15	0.7619	0.9887	88.2784
SYF-ATAC-2	SYF	ATAC	2	CAGAGAGG	TATCCTCT	202.734	32992738	29399	0.16	0.7246	0.9761	40.8788
LWF-ATAC-1	LWF	ATAC	1	CAGAGAGG	CTCTCTAT	168.551	20581089	16137	0.15	0.7616	0.9848	64.8209
LWF-ATAC-2	LWF	ATAC	2	GCTACGCT	CTAAGCCT	189.219	19573924	41200	0.17	0.743	0.9802	49.7269
SWF-ATAC-1	SWF	ATAC	1	TAGGCATG	TATCCTCT	152.723	44836502	22858	0.13	0.8404	0.9862	71.7143
SWF-ATAC-2	SWF	ATAC	2	CTCTCTAC	TATCCTCT	154.226	36359770	17008	0.13	0.8017	0.9902	101.709
POF-ATAC-1	POF	ATAC	1	CGAGGCTG	TAGATCGC	199.598	18577723	65873	0.2	0.7441	0.9675	29.8204
POF-ATAC-2	POF	ATAC	2	TAGGCATG	AAGGAGTA	200.058	14510846	18635	0.15	0.8069	0.9889	89.4445
F1-H3K27AC-1	F1	H3K27AC	1	CTCTCTAC	CTCTCTAT	212.009	11520659	42796	0.22	0.7147	0.9807	51.0711
F1-H3K27AC-2	F1	H3K27AC	2	CTCTCTAC	GTAAGGAG	237.932	11831970	37561	0.22	0.7362	0.9809	51.6232
F3-H3K27AC-1	F3	H3K27AC	1	AGGCAGAA	TATCCTCT	288.005	17225858	21457	0.2	0.7697	0.9841	62.0729
F3-H3K27AC-2	F3	H3K27AC	2	AGGCAGAA	ACTGCATA	269.927	17961021	22492	0.19	0.7041	0.9848	64.9766
F5-H3K27AC-1	F5	H3K27AC	1	TAGCGCTC	TCTCTCCG	246.424	17744096	30561	0.2	0.7325	0.9825	56.4661
F5-H3K27AC-2	F5	H3K27AC	2	CTCTCTAC	CTCTCTAT	220.805	13030418	19603	0.19	0.6704	0.9871	77.0484
SYF-H3K27AC-1	SYF	H3K27AC	1	GTAGAGGA	ACTGCATA	272.061	11690851	21894	0.19	0.7339	0.9845	63.7077
SYF-H3K27AC-2	SYF	H3K27AC	2	CTCTCTAC	AGAGTAGA	236.077	18666626	21236	0.19	0.7442	0.9919	122.782
LWF-H3K27AC-1	LWF	H3K27AC	1	AGGCAGAA	ACTGCATA	276.848	13890208	29070	0.21	0.7335	0.9837	60.603
LWF-H3K27AC-2	LWF	H3K27AC	2	AGGCAGAA	AGAGTAGA	267.867	16630500	22360	0.19	0.6377	0.9827	57.1269
SWF-H3K27AC-1	SWF	H3K27AC	1	AGGCAGAA	GTAAGGAG	259.016	15128488	11791	0.18	0.7472	0.9911	111.444
SWF-H3K27AC-2	SWF	H3K27AC	2	AGGCAGAA	TAGATCGC	281.015	29568585	16477	0.16	0.7365	0.9897	96.5914
POF-H3K27AC-1	POF	H3K27AC	1	AGGCAGAA	CTCTCTAT	273.498	6338816	10456	0.19	0.7192	0.9826	56.7929
POF-H3K27AC-2	POF	H3K27AC	2	CTCTCTAC	CTCTCTAT	207.198	10837727	25668	0.22	0.7858	0.9928	139.226
F1-H3K27ME3-1	F1	H3K27ME3	1	CAGAGAGG	CTCTCTAT	227.325	13609498	52179	0.2	0.7641	0.9813	52.4959
F1-H3K27ME3-2	F1	H3K27ME3	2	CAGAGAGG	GTAAGGAG	247.884	10618450	29791	0.2	0.7365	0.9709	33.4774
F3-H3K27ME3-1	F3	H3K27ME3	1	TCCTGAGC	TATCCTCT	261.242	11100039	27288	0.18	0.7443	0.9899	98.505
F3-H3K27ME3-2	F3	H3K27ME3	2	TCCTGAGC	ACTGCATA	273.2	11853216	24973	0.17	0.7915	0.9873	78.0814
F5-H3K27ME3-1	F5	H3K27ME3	1	ACTGAGCG	TCTCTCCG	215.601	13801217	55368	0.18	0.7752	0.9841	62.0517
F5-H3K27ME3-2	F5	H3K27ME3	2	CAGAGAGG	CTCTCTAT	186.826	9329870	20815	0.16	0.6453	0.9935	155.099
SYF-H3K27ME3-1	SYF	H3K27ME3	1	ATCTCAGG	ACTGCATA	240.009	13987598	52179	0.19	0.7565	0.9895	94.6979
SYF-H3K27ME3-2	SYF	H3K27ME3	2	CAGAGAGG	AGAGTAGA	258.275	11879960	51510	0.19	0.7916	0.9876	79.8941
LWF-H3K27ME3-1	LWF	H3K27ME3	1	TCCTGAGC	ACTGCATA	258.605	13327463	53186	0.18	0.7394	0.9899	98.3391
LWF-H3K27ME3-2	LWF	H3K27ME3	2	TCCTGAGC	AGAGTAGA	253.072	14177022	42703	0.17	0.7919	0.9894	93.7898
SWF-H3K27ME3-1	SWF	H3K27ME3	1	TCCTGAGC	GTAAGGAG	248.794	15071025	40025	0.17	0.7933	0.9886	87.3356
SWF-H3K27ME3-2	SWF	H3K27ME3	2	TCCTGAGC	TAGATCGC	250.48	13557303	30574	0.16	0.7544	0.9907	106.768
POF-H3K27ME3-1	POF	H3K27ME3	1	TCCTGAGC	CTCTCTAT	296.76	16952342	78569	0.18	0.7301	0.9868	75.2226
POF-H3K27ME3-2	POF	H3K27ME3	2	CAGAGAGG	CTCTCTAT	210.402	11404722	30375	0.19	0.7952	0.9796	48.1603
F1-H3K4ME1-1	F1	H3K4ME1	1	TAGGCATG	CTCTCTAT	235.005	16198074	77471	0.23	0.726	0.9742	37.7617
F1-H3K4ME1-2	F1	H3K4ME1	2	TAGGCATG	GTAAGGAG	249.824	12840620	69165	0.24	0.7418	0.9756	40.0103
F3-H3K4ME1-1	F3	H3K4ME1	1	CGTACTAG	TATCCTCT	275.974	15071255	60613	0.2	0.7606	0.9852	66.8843
F3-H3K4ME1-2	F3	H3K4ME1	2	CGTACTAG	ACTGCATA	280.75	18275671	64827	0.19	0.785	0.986	70.8907
F5-H3K4ME1-1	F5	H3K4ME1	1	ATGCGCAG	TCTCTCCG	224.305	19917544	89095	0.2	0.7668	0.9786	45.7606
F5-H3K4ME1-2	F5	H3K4ME1	2	TAGGCATG	CTCTCTAT	209.473	13551836	45742	0.16	0.794	0.9902	101.142
SYF-H3K4ME1-1	SYF	H3K4ME1	1	CGAGGCTG	ACTGCATA	240.941	11331632	49349	0.19	0.7606	0.9917	119.913
SYF-H3K4ME1-2	SYF	H3K4ME1	2	TAGGCATG	AGAGTAGA	242.853	9582920	56534	0.2	0.6556	0.9883	84.5579
LWF-H3K4ME1-1	LWF	H3K4ME1	1	CGTACTAG	ACTGCATA	257.283	15599641	63754	0.19	0.7146	0.9874	78.7667
LWF-H3K4ME1-2	LWF	H3K4ME1	2	CGTACTAG	AGAGTAGA	263.285	12913423	45603	0.18	0.7873	0.99	99.7306
SWF-H3K4ME1-1	SWF	H3K4ME1	1	CGTACTAG	GTAAGGAG	280.566	14243131	54856	0.19	0.6331	0.988	82.7272
SWF-H3K4ME1-2	SWF	H3K4ME1	2	CGTACTAG	TAGATCGC	267.324	13295294	29465	0.17	0.7408	0.991	110.786
POF-H3K4ME1-1	POF	H3K4ME1	1	CGTACTAG	CTCTCTAT	307.291	18185305	85738	0.2	0.7277	0.9808	51.3193
POF-H3K4ME1-2	POF	H3K4ME1	2	TAGGCATG	CTCTCTAT	233.33	12799212	58600	0.24	0.7905	0.9804	50.1115
F1-H3K4ME3-1	F1	H3K4ME3	1	GGACTCCT	CTCTCTAT	246.283	12877578	29759	0.27	0.7209	0.9531	20.3321
F1-H3K4ME3-2	F1	H3K4ME3	2	GGACTCCT	GTAAGGAG	255.14	12031002	27406	0.29	0.7406	0.9277	12.8436
F3-H3K4ME3-1	F3	H3K4ME3	1	TAAGGCGA	TATCCTCT	267.872	11009173	18693	0.21	0.7646	0.981	51.8408
F3-H3K4ME3-2	F3	H3K4ME3	2	TAAGGCGA	ACTGCATA	275.151	11249609	20722	0.21	0.7703	0.9828	57.2629
F5-H3K4ME3-1	F5	H3K4ME3	1	CGGAGCCT	TCTCTCCG	225.484	15896802	46032	0.24	0.7183	0.959	23.4322
F5-H3K4ME3-2	F5	H3K4ME3	2	GGACTCCT	CTCTCTAT	213.022	14790781	19930	0.17	0.7689	0.9889	89.6714
SYF-H3K4ME3-1	SYF	H3K4ME3	1	CTCTCTAC	ACTGCATA	239.432	12588136	27834	0.21	0.7272	0.9869	75.7592
SYF-H3K4ME3-2	SYF	H3K4ME3	2	GGACTCCT	AGAGTAGA	251.516	9987966	19457	0.21	0.6668	0.983	57.9372
LWF-H3K4ME3-1	LWF	H3K4ME3	1	TAAGGCGA	ACTGCATA	286.978	10183724	15360	0.21	0.7182	0.987	76.3028
LWF-H3K4ME3-2	LWF	H3K4ME3	2	TAAGGCGA	AGAGTAGA	267.875	11242387	15893	0.19	0.7631	0.989	90.358
SWF-H3K4ME3-1	SWF	H3K4ME3	1	TAAGGCGA	TAGATCGC	272.047	16935991	23039	0.21	0.626	0.9729	35.992
SWF-H3K4ME3-2	SWF	H3K4ME3	2	TAAGGCGA	GTAAGGAG	270.089	15812726	16544	0.18	0.7081	0.988	82.6662
POF-H3K4ME3-1	POF	H3K4ME3	1	TAAGGCGA	CTCTCTAT	284.377	12928915	29107	0.24	0.7203	0.9397	15.6086
POF-H3K4ME3-2	POF	H3K4ME3	2	GGACTCCT	CTCTCTAT	240.031	11649463	29993	0.28	0.7599	0.9643	27.0779

## Sheet: Table S3-4
Supplementary Table 3. The number and proportion of DEGs between two stages
GROUP	DOWN	UP	DEG	Total gene	Proportion	DOWN	UP	DOWN	UP
SWF/LWF	19	142	161	17469	0.00921633	0.00108764	0.00812869	0.00108764	0.00812869
SYF/LWF	35	158	193	17469	0.0110481	0.00200355	0.00904459	0.00200355	0.00904459
SYF/F5	2820	1621	4441	17469	0.254222	0.161429	0.0927929	0.161429	0.0927929
F3/F5	423	407	830	17469	0.0475127	0.0242143	0.0232984	0.0242143	0.0232984
F1/F3	992	555	1547	17469	0.0885569	0.0567863	0.0317706	0.0567863	0.0317706
POF/F1	2238	3739	5977	17469	0.342149	0.128113	0.214036	0.128113	0.214036
Supplementary Table 4. The significant differences in the number of DEGs between developmental stages
Comparison	Adjusted P
LWF/SWF vs F5/SYF	0
LWF/SWF vs POF/F1	0
SYF/LWF vs F5/SYF	0
SYF/LWF vs POF/F1	0
F5/SYF vs F3/F5	0
F3/F5 vs POF/F1	0
F1/F3 vs POF/F1	0
F5/SYF vs F1/F3	2.11748780806142e-299
LWF/SWF vs F1/F3	1.96647138172292e-228
SYF/LWF vs F1/F3	3.65173978844481e-205
LWF/SWF vs F3/F5	1.88825589851317e-94
F5/SYF vs POF/F1	3.90004857428726e-90
SYF/LWF vs F3/F5	8.85101896614883e-79
F3/F5 vs F1/F3	2.76595008574892e-35

## Sheet: Table S5
Supplementary Table 5. the number, genome coverage and size of chromatin state in follicle
Type	State	SWF	LWF	SYF	F5	F3	F1	POF	Average
State number	TssA	5176	7405	4937	9171	8466	8692	9369	7602.29
State number	TssAHet	2814	5122	5663	10844	10903	8348	13268	8137.43
State number	TxFlnk	6403	9208	6480	10478	7289	19056	20358	11324.6
State number	TxFlinkWk	10010	8692	7981	6317	3346	5446	3736	6504
State number	TxWk	100393	57679	52341	62121	63696	58391	70855	66496.6
State number	TxFLInkHet1	25827	20369	22283	23745	19071	15623	21946	21266.3
State number	TxFLInkHet2	10482	5107	7389	7464	5657	7649	15583	8475.86
State number	EnhA	11074	22795	19071	35456	33269	40916	26961	27077.4
State number	EnhAmMe	55871	29185	18059	17936	11410	16655	17155	23753
State number	EnhAWk	11782	25827	21149	38183	33601	23774	13821	24019.6
State number	EnhPois	31999	19062	24786	32297	44410	53211	65648	38773.3
State number	TssBiv	11898	17217	20202	14225	6865	12389	11639	13490.7
State number	Repr	4148	16437	17895	16776	9180	17860	18062	14336.9
State number	reprwk	70909	54881	43215	28478	38643	18735	23254	39730.7
State number	Qui	66003	62061	52093	41809	48441	36959	39312	49525.4
State genome coverage	TssA	0.22644	0.46426	0.27226	0.64056	0.58335	0.5883	0.57296	0.478304
State genome coverage	TssAHet	0.09011	0.17437	0.23607	0.48566	0.56664	0.3654	0.62686	0.363587
State genome coverage	TxFlnk	0.22179	0.35046	0.23561	0.37216	0.22262	1.06122	0.95313	0.488141
State genome coverage	TxFlinkWk	0.39741	0.42564	0.38885	0.25421	0.11409	0.23932	0.129	0.27836
State genome coverage	TxWk	28.2209	15.4909	17.0156	20.9904	22.4535	18.6959	18.7386	20.2294
State genome coverage	TxFLInkHet1	1.63174	1.01253	1.28484	1.23657	1.08112	0.73545	1.15755	1.16283
State genome coverage	TxFLInkHet2	0.40303	0.15449	0.26725	0.24104	0.19354	0.30771	0.66203	0.318441
State genome coverage	EnhA	0.43184	1.32678	1.05783	1.97447	2.14241	2.95135	1.26714	1.59312
State genome coverage	EnhAmMe	2.36443	1.28923	0.67575	0.54748	0.36296	0.6372	0.65486	0.93313
State genome coverage	EnhAWk	0.7175	1.95133	1.7114	2.84665	2.78355	1.56174	0.83015	1.77176
State genome coverage	EnhPois	1.46432	0.73405	1.14961	1.2908	2.23014	2.79642	4.08883	1.96488
State genome coverage	TssBiv	0.49979	0.67052	1.03436	0.65902	0.31335	0.65723	0.77824	0.65893
State genome coverage	Repr	0.76534	2.46143	3.3241	3.96723	2.733	5.50798	4.51522	3.3249
State genome coverage	reprwk	4.98356	2.90994	1.8819	1.2626	2.17212	0.73738	1.04507	2.1418
State genome coverage	Qui	57.5818	70.584	69.4645	63.2312	62.0476	63.1574	63.9804	64.2924
State size	TssA	529.985	759.379	668.301	846.429	834.656	820.202	740.42	742.767
State size	TssAHet	387.918	412.339	505.174	542.733	629.533	530.426	572.023	511.449
State size	TxFlnk	419.616	460.99	440.617	430.426	369.955	674.864	566.843	480.473
State size	TxFlinkWk	480.959	593.12	590.427	487.668	413.031	532.538	418.041	502.255
State size	TxWk	3405.39	3252.95	3939.58	4094.74	4270.01	3880.13	3201.93	3720.67
State size	TxFLInkHet1	765.377	602.082	698.748	631.089	686.687	570.467	638.604	656.15
State size	TxFLInkHet2	465.789	366.399	438.3	391.345	414.425	487.515	514.368	439.734
State size	EnhA	472.404	704.979	672.183	674.848	780.048	874.123	569.029	678.23
State size	EnhAmMe	512.67	535.042	453.458	369.904	385.329	463.632	462.174	454.601
State size	EnhAWk	737.736	915.112	980.633	903.46	1003.47	796.071	727.212	866.242
State size	EnhPois	554.367	466.415	562.067	484.33	608.286	636.861	754.091	580.917
State size	TssBiv	508.875	471.708	620.473	561.42	552.891	642.877	809.554	595.4
State size	Repr	2235.2	1813.77	2251.05	2865.78	3606.23	3737.28	3026.63	2790.85
State size	reprwk	851.407	642.215	527.724	537.278	680.879	476.958	544.121	608.655
State size	Qui	10568.7	13775.4	16159.5	18327.6	15515.6	20708.5	19704.6	16394.3

## Sheet: Table S6
Supplementary Table 6 Overlap between chromatin accessibility, H3K27ac, and DEGs
State	Gene
SYF/F5	PFKFB3
SYF/F5	ABCD2
SYF/F5	TRMU
SYF/F5	DOCK4
SYF/F5	LRRN3
SYF/F5	NELL2
SYF/F5	TAFA2
SYF/F5	ANO4
SYF/F5	SYNGR1
SYF/F5	ENSAPLG00020008075
SYF/F5	ENSAPLG00020018097
SYF/F5	DENND2A
SYF/F5	TMTC1
SYF/F5	MGST1
SYF/F5	DYRK4
SYF/F5	ENSAPLG00020001921
SYF/F5	ATP1B1
SYF/F5	ENSAPLG00020010899
SYF/F5	PTGFRN
SYF/F5	ENSAPLG00020000801
SYF/F5	HUNK
SYF/F5	ENSAPLG00020000009
SYF/F5	MAP7D2
SYF/F5	REPS2
SYF/F5	ASB9
SYF/F5	MOSPD2
SYF/F5	ATP10A
SYF/F5	MITD1
SYF/F5	SLC35F2
SYF/F5	DEUP1
SYF/F5	RAB30
SYF/F5	ENSAPLG00020000887
SYF/F5	FGD3
SYF/F5	PPARG
SYF/F5	SUCLG2
SYF/F5	LRRN1
SYF/F5	TMEM255A
SYF/F5	RAB39B
SYF/F5	ENSAPLG00020017609
SYF/F5	NLGN3
SYF/F5	MPP1
SYF/F5	ENSAPLG00020003051
SYF/F5	SLC25A43
SYF/F5	ENSAPLG00020017940
SYF/F5	PGRMC1
SYF/F5	MTMR1
SYF/F5	GLDN
SYF/F5	HSD11B2
SYF/F5	SLC9A5
SYF/F5	TPPP3
SYF/F5	ENSAPLG00020005328
SYF/F5	CIDEC
SYF/F5	GALNT10
SYF/F5	SAP30L
SYF/F5	LARP1
SYF/F5	ENSAPLG00020007595
SYF/F5	SREBF1
SYF/F5	RASD1
SYF/F5	ENSAPLG00020018251
SYF/F5	SBK1
SYF/F5	ENSAPLG00020018473
SYF/F5	CFAP70
SYF/F5	ENSAPLG00020002312
SYF/F5	ENSAPLG00020003422
SYF/F5	TMEM204
SYF/F5	FITM2
SYF/F5	SERINC3
SYF/F5	ENSAPLG00020016018
SYF/F5	PTPN1
SYF/F5	ENSAPLG00020016029
SYF/F5	SLC25A1
SYF/F5	ENSAPLG00020009516
SYF/F5	ENSAPLG00020009748
SYF/F5	ENSAPLG00020009761
SYF/F5	VPS37B
SYF/F5	KCNJ2
SYF/F5	ENSAPLG00020008192
SYF/F5	KCNT1
SYF/F5	COL14A1
SYF/F5	SYBU
SYF/F5	TMEM74
SYF/F5	NCALD
SYF/F5	TRIM55
SYF/F5	GGH
SYF/F5	KCTD1
SYF/F5	AQP4
SYF/F5	ENSAPLG00020011724
SYF/F5	RNMT
SYF/F5	FAM171A1
SYF/F5	CSPG5
SYF/F5	ENSAPLG00020007448
SYF/F5	ENSAPLG00020012239
SYF/F5	NOS2
SYF/F5	KSR1
SYF/F5	SLC43A2
SYF/F5	HSPB1
SYF/F5	WNT4
SYF/F5	CAMK2N1
SYF/F5	DLAT
SYF/F5	NECTIN1
SYF/F5	B3GAT1
SYF/F5	RUNX3
SYF/F5	AZIN2
SYF/F5	FNDC5
SYF/F5	ENSAPLG00020002645
SYF/F5	GJC1
SYF/F5	FKBP5
SYF/F5	SMPD2
SYF/F5	LONP1
SYF/F5	ENSAPLG00020012959
SYF/F5	ENSAPLG00020012975
SYF/F5	ENSAPLG00020007905
SYF/F5	PLA2G7
SYF/F5	BAG2
SYF/F5	ENSAPLG00020012841
SYF/F5	ESR1
SYF/F5	SFT2D1
SYF/F5	MPC1
SYF/F5	SOCS5
SYF/F5	VEGFA
SYF/F5	ENSAPLG00020010044
SYF/F5	KCNK1
SYF/F5	VASH2
SYF/F5	FLVCR1
SYF/F5	ENSAPLG00020008008
SYF/F5	ABHD12
SYF/F5	ETNPPL
SYF/F5	BMPR1B
SYF/F5	GPRIN3
SYF/F5	TECRL
SYF/F5	TLR3
SYF/F5	USP46
SYF/F5	ENSAPLG00020010707
SYF/F5	ENSAPLG00020006425
SYF/F5	ENSAPLG00020006434
SYF/F5	LTBP2
SYF/F5	NPC2
SYF/F5	PAPLN
SYF/F5	ACTN1
SYF/F5	DHCR7
SYF/F5	ANO1
SYF/F5	FJX1
SYF/F5	TP53I11
SYF/F5	SCUBE2
SYF/F5	TMEM41B
SYF/F5	ZNF385B
SYF/F5	GRK5
SYF/F5	PRDX3
SYF/F5	SHTN1
SYF/F5	ENTPD1
SYF/F5	EXOSC3
SYF/F5	TGFBR3
SYF/F5	PLPPR4
SYF/F5	FAM102B
SYF/F5	NR5A2
SYF/F5	ENSAPLG00020015372
SYF/F5	ENSAPLG00020015388
SYF/F5	MRPS14
SYF/F5	RGL1
SYF/F5	MAST2
SYF/F5	RAVER2
SYF/F5	TBL1XR1
SYF/F5	MAP3K13
SYF/F5	ZBTB38
SYF/F5	ATP8B1
SYF/F5	ENSAPLG00020015391
SYF/F5	ENSAPLG00020018307
SYF/F5	ENSAPLG00020018308
SYF/F5	ENSAPLG00020018310
SYF/F5	ENSAPLG00020002409
SYF/F5	FRMD3
F3/F1	PDXK
F3/F1	TMTC2
F3/F1	ENSAPLG00020000801
F3/F1	ENSAPLG00020000808
F3/F1	MAP3K13
F3/F1	RHOBTB1
F3/F1	LIN7A
F3/F1	RNF149
F3/F1	ST6GALNAC4
F3/F1	P2RY2
F3/F1	ENSAPLG00020002771
F3/F1	ENSAPLG00020002786
F3/F1	PIK3CG
F3/F1	TMTC1
F3/F1	ACSS1
F3/F1	TTBK1
F3/F1	SCNN1B
F3/F1	ENSAPLG00020003665
F3/F1	TECPR1
F3/F1	BHLHA15
F3/F1	CD109
F3/F1	B3GLCT
F3/F1	ENSAPLG00020004839
F3/F1	ENSAPLG00020004845
F3/F1	CLIC6
F3/F1	FAM102B
F3/F1	SCUBE2
F3/F1	SCG3
F3/F1	VSIG1
F3/F1	PDLIM4
F3/F1	ENSAPLG00020006425
F3/F1	ENSAPLG00020006434
F3/F1	ENSAPLG00020006442
F3/F1	ENSAPLG00020006452
F3/F1	TNFSF13B
F3/F1	CLDND1
F3/F1	TTLL7
F3/F1	ENSAPLG00020007448
F3/F1	KIAA1958
F3/F1	DRC7
F3/F1	ENSAPLG00020008637
F3/F1	STAR
F3/F1	ENSAPLG00020009014
F3/F1	PITPNA
F3/F1	ENSAPLG00020009201
F3/F1	ENSAPLG00020009282
F3/F1	RUNDC1
F3/F1	GOLM1
F3/F1	ENSAPLG00020009888
F3/F1	ENSAPLG00020009894
F3/F1	ENSAPLG00020010044
F3/F1	BSPRY
F3/F1	RASSF3
F3/F1	RAP1B
F3/F1	EPHA3
F3/F1	TGFBR3
F3/F1	ZMAT4
F3/F1	ENSAPLG00020011711
F3/F1	DOCK11
F3/F1	FGFRL1
F3/F1	TMED3
F3/F1	NPC2
F3/F1	LONP1
F3/F1	JAM3
F3/F1	PAQR7
F3/F1	MED9
F3/F1	MMD
F3/F1	MRAS
F3/F1	RERG
F3/F1	SYNM
F3/F1	AP3M1
F3/F1	ENSAPLG00020014342
F3/F1	ENSAPLG00020014499
F3/F1	ENSAPLG00020014666
F3/F1	KCTD1
F3/F1	P2RY14
F3/F1	SLC16A9
F3/F1	ENSAPLG00020015261
F3/F1	ENSAPLG00020016063
F3/F1	ENSAPLG00020016141
F3/F1	ENSAPLG00020016150
F3/F1	ENSAPLG00020016162
F3/F1	STOML1
F3/F1	ENSAPLG00020016171
F3/F1	LRP8
F3/F1	ENSAPLG00020016369
F3/F1	KCTD7
F3/F1	ENSAPLG00020016896
F3/F1	INHBA
F3/F1	CPN1
F3/F1	ENTPD1
F3/F1	CERS6
F3/F1	FAM13B
F3/F1	KCNK1
F3/F1	ENSAPLG00020017940
F3/F1	PGRMC1
F3/F1	ENSAPLG00020017943
F3/F1	LONRF3
F3/F1	PIK3CD
F3/F1	ENSAPLG00020018307
F3/F1	DPP7
F3/F1	SBK1
F3/F1	NME4

## Sheet: Table S7
Supplementary Table 7 Differential TADs boundaries target genes during follicular development.
Diff_TAD	Gene
F5/F1	ENSAPLG00020000850
F5/F1	ENSAPLG00020001830
F5/F1	ENSAPLG00020008399
F5/F1	ENSAPLG00020008148
F5/F1	ENSAPLG00020001508
F5/F1	ENSAPLG00020013853
F5/F1	ENSAPLG00020007775
F5/F1	ENSAPLG00020001033
F5/F1	ENSAPLG00020006388
F5/F1	ENSAPLG00020015165
F5/F1	ENSAPLG00020008409
F5/F1	ENSAPLG00020008081
F5/F1	ENSAPLG00020011852
F5/F1	ENSAPLG00020012249
F5/F1	ENSAPLG00020012252
F5/F1	ENSAPLG00020012691
F5/F1	ENSAPLG00020010343
F5/F1	ENSAPLG00020011791
F5/F1	ENSAPLG00020000798
F5/F1	ENSAPLG00020008111
F5/F1	ENSAPLG00020018071
F5/F1	ENSAPLG00020005834
F5/F1	ENSAPLG00020018141
F5/F1	ENSAPLG00020018139
F5/F1	ENSAPLG00020018142
F5/F1	ENSAPLG00020000865
F5/F1	ENSAPLG00020013640
F5/F1	ENSAPLG00020008178
F5/F1	ENSAPLG00020008118
F5/F1	ENSAPLG00020000347
F5/F1	ENSAPLG00020000721
F5/F1	ENSAPLG00020018073
F5/F1	ENSAPLG00020015998
F5/F1	ENSAPLG00020015214
F5/F1	ENSAPLG00020010625
F5/F1	ENSAPLG00020008136
F5/F1	ENSAPLG00020014595
F5/F1	ENSAPLG00020006176
F5/F1	ENSAPLG00020011826
F5/F1	ENSAPLG00020015174
F5/F1	ENSAPLG00020018136
F5/F1	ENSAPLG00020000752
F5/F1	ENSAPLG00020016932
F5/F1	ENSAPLG00020008099
F5/F1	ENSAPLG00020008156
F5/F1	ENSAPLG00020001709
F5/F1	ENSAPLG00020010358
F5/F1	ENSAPLG00020008442
F5/F1	ENSAPLG00020013079
F5/F1	ENSAPLG00020006183
F5/F1	ENSAPLG00020006156
F5/F1	ENSAPLG00020010636
F5/F1	ENSAPLG00020018140
F5/F1	ENSAPLG00020008129
SYF/F5	ENSAPLG00020015124
SYF/F5	ENSAPLG00020013604
SYF/F5	ENSAPLG00020001802
SYF/F5	ENSAPLG00020002907
SYF/F5	ENSAPLG00020010465
SYF/F5	ENSAPLG00020015024
SYF/F5	ENSAPLG00020007711
SYF/F5	ENSAPLG00020013934
SYF/F5	ENSAPLG00020003551
SYF/F5	ENSAPLG00020010450
SYF/F5	ENSAPLG00020017514
SYF/F5	ENSAPLG00020016280
SYF/F5	ENSAPLG00020000827
SYF/F5	ENSAPLG00020003235
SYF/F5	ENSAPLG00020009858
SYF/F5	ENSAPLG00020016985
SYF/F5	ENSAPLG00020007866
SYF/F5	ENSAPLG00020017250
SYF/F5	ENSAPLG00020001508
SYF/F5	ENSAPLG00020007663
SYF/F5	ENSAPLG00020016964
SYF/F5	ENSAPLG00020017517
SYF/F5	ENSAPLG00020011538
SYF/F5	ENSAPLG00020006388
SYF/F5	ENSAPLG00020003466
SYF/F5	ENSAPLG00020013725
SYF/F5	ENSAPLG00020003464
SYF/F5	ENSAPLG00020000163
SYF/F5	ENSAPLG00020014389
SYF/F5	ENSAPLG00020016960
SYF/F5	ENSAPLG00020008444
SYF/F5	ENSAPLG00020007832
SYF/F5	ENSAPLG00020002719
SYF/F5	ENSAPLG00020003370
SYF/F5	ENSAPLG00020010717
SYF/F5	ENSAPLG00020010975
SYF/F5	ENSAPLG00020016958
SYF/F5	ENSAPLG00020005273
SYF/F5	ENSAPLG00020017465
SYF/F5	ENSAPLG00020016952
SYF/F5	ENSAPLG00020013607
SYF/F5	ENSAPLG00020010441
SYF/F5	ENSAPLG00020003487
SYF/F5	ENSAPLG00020012282
SYF/F5	ENSAPLG00020013092
SYF/F5	ENSAPLG00020017248
SYF/F5	ENSAPLG00020017470
SYF/F5	ENSAPLG00020004142
SYF/F5	ENSAPLG00020005101
SYF/F5	ENSAPLG00020007848
SYF/F5	ENSAPLG00020004033
SYF/F5	ENSAPLG00020000098
SYF/F5	ENSAPLG00020003534
SYF/F5	ENSAPLG00020003518
SYF/F5	ENSAPLG00020003345
SYF/F5	ENSAPLG00020011527
SYF/F5	ENSAPLG00020016969
SYF/F5	ENSAPLG00020016956
SYF/F5	ENSAPLG00020003526
SYF/F5	ENSAPLG00020015125
SYF/F5	ENSAPLG00020003562
SYF/F5	ENSAPLG00020008323
SYF/F5	ENSAPLG00020003506
SYF/F5	ENSAPLG00020016961
SYF/F5	ENSAPLG00020015554
SYF/F5	ENSAPLG00020003475
SYF/F5	ENSAPLG00020014488
SYF/F5	ENSAPLG00020015067
SYF/F5	ENSAPLG00020001709
SYF/F5	ENSAPLG00020008448
SYF/F5	ENSAPLG00020012257
SYF/F5	ENSAPLG00020007899
SYF/F5	ENSAPLG00020013810
SYF/F5	ENSAPLG00020014486
SYF/F5	ENSAPLG00020005228
SYF/F5	ENSAPLG00020014472
SYF/F5	ENSAPLG00020014478
SYF/F5	ENSAPLG00020005481
SYF/F5	ENSAPLG00020006991
SYF/F5	ENSAPLG00020014484
SYF/F5	ENSAPLG00020014452
SYF/F5	ENSAPLG00020014487
SYF/F5	ENSAPLG00020016953
SYF/F5	ENSAPLG00020002823
SYF/F5	ENSAPLG00020012823
SYF/F5	ENSAPLG00020014481
SYF/F5	ENSAPLG00020016962
SYF/F5	ENSAPLG00020014483
SYF/F5	ENSAPLG00020013729
SYF/F5	ENSAPLG00020010802
SYF/F5	ENSAPLG00020007651
SYF/F5	ENSAPLG00020013730
SYF/F5	ENSAPLG00020003529
SYF/F5	ENSAPLG00020009962
SYF/F5	ENSAPLG00020013925
SYF/F5	ENSAPLG00020000905
SYF/F5	ENSAPLG00020012826
SYF/F5	ENSAPLG00020006531

## Sheet: Table S8
Supplementary Table 8 The enriched pathways of genes associated with specific boundaries
Group	Category	Term	Description	LogP	Log(q-value)	Symbols
SYF_F5_spcific	GO Biological Processes	GO:0099175	regulation of postsynapse organization	-4.57804	-0.235693	ADAM10,NF1,HOMER1,IL1RAPL1,RTN4,CDH8,PIK3R1,TENM3,CSMD3
SYF_F5_spcific	Canonical Pathways	M5193	SIG CHEMOTAXIS	-3.76713	-0.107733	PIK3R1,RPS4X,WASF1
SYF_F5_spcific	GO Biological Processes	GO:0002685	regulation of leukocyte migration	-3.62122	-0.107733	ADAM10,NF1,PIK3R1,RTN4,PLVAP,ERBB4,PDE4B,HDAC8,INAVA
SYF_F5_spcific	WikiPathways	WP4539	Synaptic signaling associated with autism spectrum disorder	-3.60498	-0.107733	NF1,PIK3R1,HOMER1,HCN1,SUCNR1,TENM3
SYF_F5_spcific	GO Biological Processes	GO:0008347	glial cell migration	-3.60498	-0.107733	NF1,RTN4,APCDD1,ADAM10,SARS1,YJEFN3,LEPR
SYF_F5_spcific	GO Biological Processes	GO:0034332	adherens junction organization	-3.50765	-0.0683913	ADAM10,CDH8,INAVA
SYF_F5_spcific	GO Biological Processes	GO:0098742	cell-cell adhesion via plasma-membrane adhesion molecules	-3.4027	-0.0502648	CDH8,CELSR2,IL1RAPL1,ADGRL3,TENM3,ANKS1B
SYF_F5_spcific	GO Biological Processes	GO:0034330	cell junction organization	-3.36672	-0.0502648	ADAM10,CDH8,ERBB4,WASF1,IL1RAPL1,ADGRL3,INAVA,GHITM
SYF_F5_spcific	Reactome Gene Sets	2408557	Selenocysteine synthesis	-2.82811	0	RPL23A,RPS4X,SARS1,AZIN2
SYF_F5_spcific	GO Biological Processes	GO:0043408	regulation of MAPK cascade	-2.22529	0	CRYBA1,ERBB4,NF1,PTPRR,TRAF4,INAVA
SYF_F5_spcific	WikiPathways	WP4396	Nonalcoholic fatty liver disease	-2.2236	0	LEPR,NDUFS5,PIK3R1
SYF_F5_spcific	GO Biological Processes	GO:0006909	phagocytosis	-2.15572	0	CRYBA1,LEPR,RAB34
F5_SYF_spcific	Reactome Gene Sets	1250342	PI3K events in ERBB4 signaling	-6.16933	-1.82698	ERBB4,PIK3R1,NRG3,RICTOR,HDAC8,APAF1,NDUFS5,RTN4RL1,BMP15,ANKS1B
F5_SYF_spcific	GO Biological Processes	GO:0001909	leukocyte mediated cytotoxicity	-4.79111	-1.14774	PIK3R1,TRA,TRB,RNF19B,SUCNR1,TRBV29-1,TRBV27
F5_SYF_spcific	GO Biological Processes	GO:0007416	synapse assembly	-3.98917	-0.590536	ERBB4,NRXN1,NRG3,NLGN4X,APAF1,SHROOM4,RTN4RL1,LIMCH1,ATP8A1,HCN1
F5_SYF_spcific	GO Biological Processes	GO:0072028	nephron morphogenesis	-3.54376	-0.24281	ERBB4,HS3ST3B1,KIF26B,APAF1
F5_SYF_spcific	WikiPathways	WP4674	Head and neck squamous cell carcinoma	-3.47256	-0.209401	PIK3R1,CSMD3,RICTOR,NRXN1,LMBRD1,NLGN4X,CRYBA1,ERBB4,LIMCH1,RTN4RL1
F5_SYF_spcific	GO Biological Processes	GO:0051592	response to calcium ion	-2.65269	0	NRXN1,SUCNR1,HCN1
F5_SYF_spcific	GO Biological Processes	GO:0090407	organophosphate biosynthetic process	-2.4233	0	AK2,NDUFS5,PIK3R1,VAPA,DGKH
F5_F1_spcific	Canonical Pathways	M5882	NABA PROTEOGLYCANS	-4.71005	-0.474321	NCAN,IMPG1,HAPLN4
F5_F1_spcific	GO Biological Processes	GO:0031644	regulation of nervous system process	-4.43934	-0.474321	GRIK2,GRIN1,FIG4,NLGN4X,DACH1,EP300,HSP90B1,GALR1,RICTOR,AGMO,ERBB4
F5_F1_spcific	GO Biological Processes	GO:0007416	synapse assembly	-4.33405	-0.474321	ERBB4,NLGN4X,PLXNA4,HAPLN4,GRIN1,MAFB
F5_F1_spcific	GO Biological Processes	GO:0015695	organic cation transport	-3.34659	0	SFXN1,SLC15A4,SLC16A9
F5_F1_spcific	KEGG Pathway	04915	Estrogen signaling pathway	-2.9314	0	HSP90B1,KRT23,KRT20
F5_F1_spcific	GO Biological Processes	GO:0045089	positive regulation of innate immune response	-2.71144	0	EP300,HSP90B1,SLC15A4,RICTOR,FIG4,ACSS3,AGMO,KRT20,MAFB
F5_F1_spcific	GO Biological Processes	GO:0030098	lymphocyte differentiation	-2.02391	0	EP300,POU2AF1,MAFB
F1_F5_spcific	GO Biological Processes	GO:0007420	brain development	-5.12273	-0.931892	ERBB4,GRIN1,NRG1,ROBO2,ZEB2,MAFB,CNTNAP2,NLGN4X,TRAPPC9
F1_F5_spcific	GO Biological Processes	GO:0098815	modulation of excitatory postsynaptic potential	-3.97671	-0.267407	GRIK2,GRIN1,NLGN4X,SCTR,ABHD6,SMAD7,SLC4A3,EP300,CNTNAP2,ACKR2
F1_F5_spcific	GO Biological Processes	GO:0040013	negative regulation of locomotion	-3.96944	-0.267407	ERBB4,SMAD7,ROBO2,ZEB2,PTPRT,ABHD6
F1_F5_spcific	WikiPathways	WP560	TGF beta receptor signaling	-3.87861	-0.267407	EP300,SMAD7,ZEB2,ITGB5,MAFB,SCTR,HIGD1A,NRG1,CD164,ROBO2,CSMD3,ERBB4,NLGN4X,CDH9,CNTNAP2
F1_F5_spcific	GO Biological Processes	GO:0098609	cell-cell adhesion	-3.35819	-0.172269	CDH9,ITGB5,ROBO2,CD164,PTPRT,NLGN4X
F1_F5_spcific	GO Biological Processes	GO:0009185	ribonucleoside diphosphate metabolic process	-3.27521	-0.172269	EP300,UMPS,AK9,RNASEH2B
F1_F5_spcific	GO Biological Processes	GO:1904892	regulation of receptor signaling pathway via STAT	-3.16496	-0.172269	EP300,ERBB4,PTPRT,STAG2,L3MBTL2
F1_F5_spcific	GO Biological Processes	GO:0030097	hemopoiesis	-2.75505	0	KLF6,EP300,CD164,ZBTB24,MAFB,SFXN1

## Sheet: Table S9
Supplementary Table 9 Specific Enhancer-TF-Gene pairs at adjacent stages.
Enhancer Chr	Enhancer Start	Enhancer End	TF	Gene	Stage
1	786800	787600	AR-halfsite	ARF5	F1/POF
1	786800	787600	AR-halfsite	GCC1	F1/POF
1	786800	787600	AT1G69570	ARF5	F1/POF
1	786800	787600	AT1G69570	GCC1	F1/POF
1	786800	787600	AZF1	ARF5	F1/POF
1	786800	787600	AZF1	GCC1	F1/POF
1	786800	787600	bHLH122	ARF5	F1/POF
1	786800	787600	bHLH122	GCC1	F1/POF
1	786800	787600	bHLH80	ARF5	F1/POF
1	786800	787600	bHLH80	GCC1	F1/POF
1	786800	787600	CAMTA1	ARF5	F1/POF
1	786800	787600	CAMTA1	GCC1	F1/POF
1	786800	787600	CDF3	ARF5	F1/POF
1	786800	787600	CDF3	GCC1	F1/POF
1	786800	787600	COG1	ARF5	F1/POF
1	786800	787600	COG1	GCC1	F1/POF
1	786800	787600	LBD18	ARF5	F1/POF
1	786800	787600	LBD18	GCC1	F1/POF
1	786800	787600	OBP1	ARF5	F1/POF
1	786800	787600	OBP1	GCC1	F1/POF
1	786800	787600	PSE	ARF5	F1/POF
1	786800	787600	PSE	GCC1	F1/POF
1	786800	787600	Zac1	ARF5	F1/POF
1	786800	787600	Zac1	GCC1	F1/POF
1	1146800	1147400	At1g49010	cyaB	F1/POF
1	1146800	1147400	AT2G33550	cyaB	F1/POF
1	1146800	1147400	At5g58900	cyaB	F1/POF
1	1146800	1147400	BMAL1	cyaB	F1/POF
1	1146800	1147400	ERG	cyaB	F1/POF
1	1146800	1147400	FEA4	cyaB	F1/POF
1	1146800	1147400	LBD18	cyaB	F1/POF
1	1146800	1147400	NPAS	cyaB	F1/POF
1	1146800	1147400	OBP1	cyaB	F1/POF
1	1146800	1147400	PIF4	cyaB	F1/POF
1	1146800	1147400	PIF5ox	cyaB	F1/POF
1	1146800	1147400	RARa	cyaB	F1/POF
1	1146800	1147400	RAR:RXR	cyaB	F1/POF
1	1146800	1147400	RBFox2	cyaB	F1/POF
1	1146800	1147400	THRb	cyaB	F1/POF
1	1146800	1147400	TRPS1	cyaB	F1/POF
1	1491000	1492600	ARE	GOLGB1	F1/POF
1	1491000	1492600	BMAL1	GOLGB1	F1/POF
1	1491000	1492600	ELT-3	GOLGB1	F1/POF
1	1491000	1492600	Erra	GOLGB1	F1/POF
1	1491000	1492600	FEA4	GOLGB1	F1/POF
1	1491000	1492600	GLIS3	GOLGB1	F1/POF
1	1491000	1492600	GRE	GOLGB1	F1/POF
1	1491000	1492600	Mef2a	GOLGB1	F1/POF
1	1491000	1492600	NPAS	GOLGB1	F1/POF
1	1491000	1492600	PIF4	GOLGB1	F1/POF
1	1491000	1492600	PIF5ox	GOLGB1	F1/POF
1	1491000	1492600	RBFox2	GOLGB1	F1/POF
1	1491000	1492600	STZ	GOLGB1	F1/POF
1	1491000	1492600	TEAD4	GOLGB1	F1/POF
1	1491000	1492600	Zac1	GOLGB1	F1/POF
1	1492600	1493800	AR-halfsite	GOLGB1	F1/POF
1	1492600	1493800	AT1G69570	GOLGB1	F1/POF
1	1492600	1493800	At5g04390	GOLGB1	F1/POF
1	1492600	1493800	AZF1	GOLGB1	F1/POF
1	1492600	1493800	CDF3	GOLGB1	F1/POF
1	1492600	1493800	COG1	GOLGB1	F1/POF
1	1492600	1493800	Foxo1	GOLGB1	F1/POF
1	1492600	1493800	MYB116	GOLGB1	F1/POF
1	1492600	1493800	OBP1	GOLGB1	F1/POF
1	1492600	1493800	PHA-4	GOLGB1	F1/POF
1	1492600	1493800	Zac1	GOLGB1	F1/POF
1	1852600	1854800	At5g04390	STRIP2	F1/POF
1	1852600	1854800	At5g04390	ENSAPLG00020013888	F1/POF
1	1852600	1854800	AZF1	STRIP2	F1/POF
1	1852600	1854800	AZF1	ENSAPLG00020013888	F1/POF
1	1852600	1854800	COUP-TFII	STRIP2	F1/POF
1	1852600	1854800	COUP-TFII	ENSAPLG00020013888	F1/POF
1	1852600	1854800	CREB5	STRIP2	F1/POF
1	1852600	1854800	CREB5	ENSAPLG00020013888	F1/POF
1	1852600	1854800	EAR2	STRIP2	F1/POF
1	1852600	1854800	EAR2	ENSAPLG00020013888	F1/POF
1	1852600	1854800	ERG	STRIP2	F1/POF
1	1852600	1854800	ERG	ENSAPLG00020013888	F1/POF
1	1852600	1854800	EWS:ERG-fusion	STRIP2	F1/POF
1	1852600	1854800	EWS:ERG-fusion	ENSAPLG00020013888	F1/POF
1	1852600	1854800	STZ	STRIP2	F1/POF
1	1852600	1854800	STZ	ENSAPLG00020013888	F1/POF
1	1852600	1854800	THRb	STRIP2	F1/POF
1	1852600	1854800	THRb	ENSAPLG00020013888	F1/POF
1	1854800	1855000	EBF1	STRIP2	F1/POF
1	1854800	1855000	EBF1	ENSAPLG00020013888	F1/POF
1	1854800	1855000	EBF2	STRIP2	F1/POF
1	1854800	1855000	EBF2	ENSAPLG00020013888	F1/POF
1	1854800	1855000	EBF	STRIP2	F1/POF
1	1854800	1855000	EBF	ENSAPLG00020013888	F1/POF
1	1854800	1855000	Foxo1	STRIP2	F1/POF
1	1854800	1855000	Foxo1	ENSAPLG00020013888	F1/POF
1	1854800	1855000	GLIS3	STRIP2	F1/POF
1	1854800	1855000	GLIS3	ENSAPLG00020013888	F1/POF
1	1854800	1855000	RBFox2	STRIP2	F1/POF
1	1854800	1855000	RBFox2	ENSAPLG00020013888	F1/POF
1	1854800	1855000	Sp2	STRIP2	F1/POF
1	1854800	1855000	Sp2	ENSAPLG00020013888	F1/POF
1	1854800	1855000	TEAD3	STRIP2	F1/POF
1	1854800	1855000	TEAD3	ENSAPLG00020013888	F1/POF
1	1854800	1855000	Zac1	STRIP2	F1/POF
1	1854800	1855000	Zac1	ENSAPLG00020013888	F1/POF
1	1855400	1856000	FEA4	STRIP2	F1/POF
1	1855400	1856000	FEA4	ENSAPLG00020013888	F1/POF
1	1855400	1856000	GLIS3	STRIP2	F1/POF
1	1855400	1856000	GLIS3	ENSAPLG00020013888	F1/POF
1	1855400	1856000	MYB88	STRIP2	F1/POF
1	1855400	1856000	MYB88	ENSAPLG00020013888	F1/POF
1	1855400	1856000	NFkB-p65	STRIP2	F1/POF
1	1855400	1856000	NFkB-p65	ENSAPLG00020013888	F1/POF
1	1855400	1856000	n-Myc	STRIP2	F1/POF
1	1855400	1856000	n-Myc	ENSAPLG00020013888	F1/POF
1	1855400	1856000	PHA-4	STRIP2	F1/POF
1	1855400	1856000	PHA-4	ENSAPLG00020013888	F1/POF
1	1855400	1856000	TGA9	STRIP2	F1/POF
1	1855400	1856000	TGA9	ENSAPLG00020013888	F1/POF
1	1856000	1858600	AT5G23930	STRIP2	F1/POF
1	1856000	1858600	AT5G23930	ENSAPLG00020013888	F1/POF
1	1856000	1858600	AZF1	STRIP2	F1/POF
1	1856000	1858600	AZF1	ENSAPLG00020013888	F1/POF
1	1856000	1858600	bHLH122	STRIP2	F1/POF
1	1856000	1858600	bHLH122	ENSAPLG00020013888	F1/POF
1	1856000	1858600	EBF2	STRIP2	F1/POF
1	1856000	1858600	EBF2	ENSAPLG00020013888	F1/POF
1	1856000	1858600	ERF15	STRIP2	F1/POF
1	1856000	1858600	ERF15	ENSAPLG00020013888	F1/POF
1	1856000	1858600	LBD18	STRIP2	F1/POF
1	1856000	1858600	LBD18	ENSAPLG00020013888	F1/POF
1	1856000	1858600	Sp2	STRIP2	F1/POF
1	1856000	1858600	Sp2	ENSAPLG00020013888	F1/POF
1	1856000	1858600	Zac1	STRIP2	F1/POF
1	1856000	1858600	Zac1	ENSAPLG00020013888	F1/POF
1	2026200	2027200	At5g04390	STRIP2	F1/POF
1	2026200	2027200	At5g04390	ENSAPLG00020013888	F1/POF
1	2026200	2027200	AZF1	STRIP2	F1/POF
1	2026200	2027200	AZF1	ENSAPLG00020013888	F1/POF
1	2026200	2027200	Erra	STRIP2	F1/POF
1	2026200	2027200	Erra	ENSAPLG00020013888	F1/POF
1	2026200	2027200	ERRg	STRIP2	F1/POF
1	2026200	2027200	ERRg	ENSAPLG00020013888	F1/POF
1	2026200	2027200	LBD18	STRIP2	F1/POF
1	2026200	2027200	LBD18	ENSAPLG00020013888	F1/POF
1	2026200	2027200	MafF	STRIP2	F1/POF
1	2026200	2027200	MafF	ENSAPLG00020013888	F1/POF
1	2026200	2027200	RARa	STRIP2	F1/POF
1	2026200	2027200	RARa	ENSAPLG00020013888	F1/POF
1	2026200	2027200	SPL11	STRIP2	F1/POF
1	2026200	2027200	SPL11	ENSAPLG00020013888	F1/POF
1	2026200	2027200	SPL9	STRIP2	F1/POF
1	2026200	2027200	SPL9	ENSAPLG00020013888	F1/POF
1	2026200	2027200	STZ	STRIP2	F1/POF
1	2026200	2027200	STZ	ENSAPLG00020013888	F1/POF
1	2026200	2027200	THRb	STRIP2	F1/POF
1	2026200	2027200	THRb	ENSAPLG00020013888	F1/POF
1	2027200	2029200	AT2G33550	STRIP2	F1/POF
1	2027200	2029200	AT2G33550	ENSAPLG00020013888	F1/POF
1	2027200	2029200	AT3G25990	STRIP2	F1/POF
1	2027200	2029200	AT3G25990	ENSAPLG00020013888	F1/POF
1	2027200	2029200	FAR1	STRIP2	F1/POF
1	2027200	2029200	FAR1	ENSAPLG00020013888	F1/POF
1	2027200	2029200	LBD18	STRIP2	F1/POF
1	2027200	2029200	LBD18	ENSAPLG00020013888	F1/POF
1	2027200	2029200	MYB88	STRIP2	F1/POF
1	2027200	2029200	MYB88	ENSAPLG00020013888	F1/POF
1	2027200	2029200	PHA-4	STRIP2	F1/POF
1	2027200	2029200	PHA-4	ENSAPLG00020013888	F1/POF
1	2027200	2029200	PRDM15	STRIP2	F1/POF
1	2027200	2029200	PRDM15	ENSAPLG00020013888	F1/POF
1	2027200	2029200	THRb	STRIP2	F1/POF
1	2027200	2029200	THRb	ENSAPLG00020013888	F1/POF
1	2030000	2030200	ANAC045	STRIP2	F1/POF
1	2030000	2030200	ANAC045	SMKR1	F1/POF
1	2030000	2030200	ANAC045	ENSAPLG00020013888	F1/POF
1	2030000	2030200	AR-halfsite	STRIP2	F1/POF
1	2030000	2030200	AR-halfsite	SMKR1	F1/POF
1	2030000	2030200	AR-halfsite	ENSAPLG00020013888	F1/POF
1	2030000	2030200	At1g49010	STRIP2	F1/POF
1	2030000	2030200	At1g49010	SMKR1	F1/POF
1	2030000	2030200	At1g49010	ENSAPLG00020013888	F1/POF
1	2030000	2030200	At3g11280	STRIP2	F1/POF
1	2030000	2030200	At3g11280	SMKR1	F1/POF
1	2030000	2030200	At3g11280	ENSAPLG00020013888	F1/POF
1	2030000	2030200	At5g05790	STRIP2	F1/POF
1	2030000	2030200	At5g05790	SMKR1	F1/POF
1	2030000	2030200	At5g05790	ENSAPLG00020013888	F1/POF
1	2030000	2030200	At5g08520	STRIP2	F1/POF
1	2030000	2030200	At5g08520	SMKR1	F1/POF
1	2030000	2030200	At5g08520	ENSAPLG00020013888	F1/POF
1	2030000	2030200	AT5G23930	STRIP2	F1/POF
1	2030000	2030200	AT5G23930	SMKR1	F1/POF
1	2030000	2030200	AT5G23930	ENSAPLG00020013888	F1/POF
1	2030000	2030200	ELT-3	STRIP2	F1/POF
1	2030000	2030200	ELT-3	SMKR1	F1/POF
1	2030000	2030200	ELT-3	ENSAPLG00020013888	F1/POF
1	2030000	2030200	ERF15	STRIP2	F1/POF
1	2030000	2030200	ERF15	SMKR1	F1/POF
1	2030000	2030200	ERF15	ENSAPLG00020013888	F1/POF
1	2030000	2030200	ERG	STRIP2	F1/POF
1	2030000	2030200	ERG	SMKR1	F1/POF
1	2030000	2030200	ERG	ENSAPLG00020013888	F1/POF
1	2030000	2030200	Erra	STRIP2	F1/POF
1	2030000	2030200	Erra	SMKR1	F1/POF
1	2030000	2030200	Erra	ENSAPLG00020013888	F1/POF
1	2030000	2030200	Etv2	STRIP2	F1/POF
1	2030000	2030200	Etv2	SMKR1	F1/POF
1	2030000	2030200	Etv2	ENSAPLG00020013888	F1/POF
1	2030000	2030200	EWS:ERG-fusion	STRIP2	F1/POF
1	2030000	2030200	EWS:ERG-fusion	SMKR1	F1/POF
1	2030000	2030200	EWS:ERG-fusion	ENSAPLG00020013888	F1/POF
1	2030000	2030200	Fli1	STRIP2	F1/POF
1	2030000	2030200	Fli1	SMKR1	F1/POF
1	2030000	2030200	Fli1	ENSAPLG00020013888	F1/POF
1	2030000	2030200	Foxo1	STRIP2	F1/POF
1	2030000	2030200	Foxo1	SMKR1	F1/POF
1	2030000	2030200	Foxo1	ENSAPLG00020013888	F1/POF
1	2030000	2030200	Gata1	STRIP2	F1/POF
1	2030000	2030200	Gata1	SMKR1	F1/POF
1	2030000	2030200	Gata1	ENSAPLG00020013888	F1/POF
1	2030000	2030200	Gata2	STRIP2	F1/POF
1	2030000	2030200	Gata2	SMKR1	F1/POF
1	2030000	2030200	Gata2	ENSAPLG00020013888	F1/POF
1	2030000	2030200	GATA3	STRIP2	F1/POF
1	2030000	2030200	GATA3	SMKR1	F1/POF
1	2030000	2030200	GATA3	ENSAPLG00020013888	F1/POF
1	2030000	2030200	Gata4	STRIP2	F1/POF
1	2030000	2030200	Gata4	SMKR1	F1/POF
1	2030000	2030200	Gata4	ENSAPLG00020013888	F1/POF
1	2030000	2030200	Gata6	STRIP2	F1/POF
1	2030000	2030200	Gata6	SMKR1	F1/POF
1	2030000	2030200	Gata6	ENSAPLG00020013888	F1/POF
1	2030000	2030200	OBP1	STRIP2	F1/POF
1	2030000	2030200	OBP1	SMKR1	F1/POF
1	2030000	2030200	OBP1	ENSAPLG00020013888	F1/POF
1	2030000	2030200	PHA-4	STRIP2	F1/POF
1	2030000	2030200	PHA-4	SMKR1	F1/POF
1	2030000	2030200	PHA-4	ENSAPLG00020013888	F1/POF
1	2030000	2030200	PPARE	STRIP2	F1/POF
1	2030000	2030200	PPARE	SMKR1	F1/POF
1	2030000	2030200	PPARE	ENSAPLG00020013888	F1/POF
1	2030000	2030200	PQM-1	STRIP2	F1/POF
1	2030000	2030200	PQM-1	SMKR1	F1/POF
1	2030000	2030200	PQM-1	ENSAPLG00020013888	F1/POF
1	2030000	2030200	PRDM15	STRIP2	F1/POF
1	2030000	2030200	PRDM15	SMKR1	F1/POF
1	2030000	2030200	PRDM15	ENSAPLG00020013888	F1/POF
1	2030000	2030200	RAP211	STRIP2	F1/POF
1	2030000	2030200	RAP211	SMKR1	F1/POF
1	2030000	2030200	RAP211	ENSAPLG00020013888	F1/POF
1	2030000	2030200	RUNX-AML	STRIP2	F1/POF
1	2030000	2030200	RUNX-AML	SMKR1	F1/POF
1	2030000	2030200	RUNX-AML	ENSAPLG00020013888	F1/POF
1	2030000	2030200	SF1	STRIP2	F1/POF
1	2030000	2030200	SF1	SMKR1	F1/POF
1	2030000	2030200	SF1	ENSAPLG00020013888	F1/POF
1	2030000	2030200	Sox6	STRIP2	F1/POF
1	2030000	2030200	Sox6	SMKR1	F1/POF
1	2030000	2030200	Sox6	ENSAPLG00020013888	F1/POF
1	2030000	2030200	SPL9	STRIP2	F1/POF
1	2030000	2030200	SPL9	SMKR1	F1/POF
1	2030000	2030200	SPL9	ENSAPLG00020013888	F1/POF
1	2030000	2030200	THRb	STRIP2	F1/POF
1	2030000	2030200	THRb	SMKR1	F1/POF
1	2030000	2030200	THRb	ENSAPLG00020013888	F1/POF
1	2030000	2030200	TRPS1	STRIP2	F1/POF
1	2030000	2030200	TRPS1	SMKR1	F1/POF
1	2030000	2030200	TRPS1	ENSAPLG00020013888	F1/POF
1	2030200	2030600	AR-halfsite	STRIP2	F1/POF
1	2030200	2030600	AR-halfsite	SMKR1	F1/POF
1	2030200	2030600	AR-halfsite	ENSAPLG00020013888	F1/POF
1	2030200	2030600	CAMTA1	STRIP2	F1/POF
1	2030200	2030600	CAMTA1	SMKR1	F1/POF
1	2030200	2030600	CAMTA1	ENSAPLG00020013888	F1/POF
1	2030200	2030600	FAR1	STRIP2	F1/POF
1	2030200	2030600	FAR1	SMKR1	F1/POF
1	2030200	2030600	FAR1	ENSAPLG00020013888	F1/POF
1	2030200	2030600	HLH-1	STRIP2	F1/POF
1	2030200	2030600	HLH-1	SMKR1	F1/POF
1	2030200	2030600	HLH-1	ENSAPLG00020013888	F1/POF
1	2030200	2030600	LBD18	STRIP2	F1/POF
1	2030200	2030600	LBD18	SMKR1	F1/POF
1	2030200	2030600	LBD18	ENSAPLG00020013888	F1/POF
1	2030200	2030600	MYB88	STRIP2	F1/POF
1	2030200	2030600	MYB88	SMKR1	F1/POF
1	2030200	2030600	MYB88	ENSAPLG00020013888	F1/POF
1	2030200	2030600	OBP1	STRIP2	F1/POF
1	2030200	2030600	OBP1	SMKR1	F1/POF
1	2030200	2030600	OBP1	ENSAPLG00020013888	F1/POF
1	2030200	2030600	PRDM15	STRIP2	F1/POF
1	2030200	2030600	PRDM15	SMKR1	F1/POF
1	2030200	2030600	PRDM15	ENSAPLG00020013888	F1/POF
1	2030600	2031200	ANAC045	STRIP2	F1/POF
1	2030600	2031200	ANAC045	SMKR1	F1/POF
1	2030600	2031200	ANAC045	ENSAPLG00020013888	F1/POF
1	2030600	2031200	AR-halfsite	STRIP2	F1/POF
1	2030600	2031200	AR-halfsite	SMKR1	F1/POF
1	2030600	2031200	AR-halfsite	ENSAPLG00020013888	F1/POF
1	2030600	2031200	CDF3	STRIP2	F1/POF
1	2030600	2031200	CDF3	SMKR1	F1/POF
1	2030600	2031200	CDF3	ENSAPLG00020013888	F1/POF
1	2030600	2031200	COG1	STRIP2	F1/POF
1	2030600	2031200	COG1	SMKR1	F1/POF
1	2030600	2031200	COG1	ENSAPLG00020013888	F1/POF
1	2030600	2031200	ERG	STRIP2	F1/POF
1	2030600	2031200	ERG	SMKR1	F1/POF
1	2030600	2031200	ERG	ENSAPLG00020013888	F1/POF
1	2030600	2031200	Etv2	STRIP2	F1/POF
1	2030600	2031200	Etv2	SMKR1	F1/POF
1	2030600	2031200	Etv2	ENSAPLG00020013888	F1/POF
1	2030600	2031200	EWS:ERG-fusion	STRIP2	F1/POF
1	2030600	2031200	EWS:ERG-fusion	SMKR1	F1/POF
1	2030600	2031200	EWS:ERG-fusion	ENSAPLG00020013888	F1/POF
1	2030600	2031200	Foxo1	STRIP2	F1/POF
1	2030600	2031200	Foxo1	SMKR1	F1/POF
1	2030600	2031200	Foxo1	ENSAPLG00020013888	F1/POF
1	2030600	2031200	GLIS3	STRIP2	F1/POF
1	2030600	2031200	GLIS3	SMKR1	F1/POF
1	2030600	2031200	GLIS3	ENSAPLG00020013888	F1/POF
1	2030600	2031200	LBD18	STRIP2	F1/POF
1	2030600	2031200	LBD18	SMKR1	F1/POF
1	2030600	2031200	LBD18	ENSAPLG00020013888	F1/POF
1	2030600	2031200	MafA	STRIP2	F1/POF
1	2030600	2031200	MafA	SMKR1	F1/POF
1	2030600	2031200	MafA	ENSAPLG00020013888	F1/POF
1	2030600	2031200	Mef2b	STRIP2	F1/POF
1	2030600	2031200	Mef2b	SMKR1	F1/POF
1	2030600	2031200	Mef2b	ENSAPLG00020013888	F1/POF
1	2030600	2031200	MYB88	STRIP2	F1/POF
1	2030600	2031200	MYB88	SMKR1	F1/POF
1	2030600	2031200	MYB88	ENSAPLG00020013888	F1/POF
1	2030600	2031200	NFkB-p65	STRIP2	F1/POF
1	2030600	2031200	NFkB-p65	SMKR1	F1/POF
1	2030600	2031200	NFkB-p65	ENSAPLG00020013888	F1/POF
1	2030600	2031200	OBP1	STRIP2	F1/POF
1	2030600	2031200	OBP1	SMKR1	F1/POF
1	2030600	2031200	OBP1	ENSAPLG00020013888	F1/POF
1	2030600	2031200	RAP211	STRIP2	F1/POF
1	2030600	2031200	RAP211	SMKR1	F1/POF
1	2030600	2031200	RAP211	ENSAPLG00020013888	F1/POF
1	2030600	2031200	THRb	STRIP2	F1/POF
1	2030600	2031200	THRb	SMKR1	F1/POF
1	2030600	2031200	THRb	ENSAPLG00020013888	F1/POF
1	2131000	2131600	AT5G23930	NRF1	F1/POF
1	2131000	2131600	AZF1	NRF1	F1/POF
1	2131000	2131600	COUP-TFII	NRF1	F1/POF
1	2131000	2131600	EAR2	NRF1	F1/POF
1	2131000	2131600	EBF2	NRF1	F1/POF
1	2131000	2131600	ERF15	NRF1	F1/POF
1	2131000	2131600	FEA4	NRF1	F1/POF
1	2131000	2131600	GLIS3	NRF1	F1/POF
1	2131000	2131600	RAP211	NRF1	F1/POF
1	2131000	2131600	RBFox2	NRF1	F1/POF
1	2131000	2131600	TGA10	NRF1	F1/POF
1	2131000	2131600	TGA9	NRF1	F1/POF
1	2131000	2131600	THRb	NRF1	F1/POF
1	2131000	2131600	Zac1	NRF1	F1/POF
1	2187600	2188200	ANAC045	TMEM209	F1/POF
1	2187600	2188200	At1g49010	TMEM209	F1/POF
1	2187600	2188200	At3g11280	TMEM209	F1/POF
1	2187600	2188200	At5g04390	TMEM209	F1/POF
1	2187600	2188200	At5g05790	TMEM209	F1/POF
1	2187600	2188200	AZF1	TMEM209	F1/POF
1	2187600	2188200	ERG	TMEM209	F1/POF
1	2187600	2188200	ETS1	TMEM209	F1/POF
1	2187600	2188200	Etv2	TMEM209	F1/POF
1	2187600	2188200	ETV4	TMEM209	F1/POF
1	2187600	2188200	EWS:ERG-fusion	TMEM209	F1/POF
1	2187600	2188200	Fli1	TMEM209	F1/POF
1	2187600	2188200	Gata1	TMEM209	F1/POF
1	2187600	2188200	Gata2	TMEM209	F1/POF
1	2187600	2188200	GATA3	TMEM209	F1/POF
1	2187600	2188200	Gata4	TMEM209	F1/POF
1	2187600	2188200	Gata6	TMEM209	F1/POF
1	2187600	2188200	STZ	TMEM209	F1/POF
1	2187600	2188200	TRPS1	TMEM209	F1/POF
1	2187600	2188200	Zac1	TMEM209	F1/POF
1	4243800	4244800	AT3G25990	ENDOD1	F1/POF
1	4243800	4244800	AT5G23930	ENDOD1	F1/POF
1	4243800	4244800	COG1	ENDOD1	F1/POF
1	4243800	4244800	ERF15	ENDOD1	F1/POF
1	4243800	4244800	Erra	ENDOD1	F1/POF
1	4243800	4244800	Foxo1	ENDOD1	F1/POF
1	4243800	4244800	HY5	ENDOD1	F1/POF
1	4243800	4244800	Nr5a2	ENDOD1	F1/POF
1	4243800	4244800	OBP1	ENDOD1	F1/POF
1	4243800	4244800	PHA-4	ENDOD1	F1/POF
1	4243800	4244800	RARa	ENDOD1	F1/POF
1	4243800	4244800	SF1	ENDOD1	F1/POF
1	4246800	4247400	AR-halfsite	ENDOD1	F1/POF
1	4246800	4247400	At5g04390	ENDOD1	F1/POF
1	4246800	4247400	RUNX-AML	ENDOD1	F1/POF
1	4246800	4247400	STZ	ENDOD1	F1/POF
1	4246800	4247400	TEAD1	ENDOD1	F1/POF
1	4246800	4247400	TEAD2	ENDOD1	F1/POF
1	4246800	4247400	TEAD3	ENDOD1	F1/POF
1	4246800	4247400	TEAD4	ENDOD1	F1/POF
1	4246800	4247400	TEAD	ENDOD1	F1/POF
1	4246800	4247400	THRb	ENDOD1	F1/POF
1	4337200	4337400	AT3G25990	ENDOD1	F1/POF
1	4337200	4337400	At5g04390	ENDOD1	F1/POF
1	4337200	4337400	AZF1	ENDOD1	F1/POF
1	4337200	4337400	bZIP50	ENDOD1	F1/POF
1	4337200	4337400	CRX	ENDOD1	F1/POF
1	4337200	4337400	LBD18	ENDOD1	F1/POF
1	4337200	4337400	RARa	ENDOD1	F1/POF
1	4337200	4337400	RUNX-AML	ENDOD1	F1/POF
1	4337200	4337400	SPL9	ENDOD1	F1/POF
1	4337200	4337400	STZ	ENDOD1	F1/POF
1	4337200	4337400	TGA2	ENDOD1	F1/POF
1	4411400	4412200	AT2G33550	ENDOD1	F1/POF
1	4411400	4412200	OBP1	ENDOD1	F1/POF
1	4411400	4412200	Rfx6	ENDOD1	F1/POF
1	4412200	4412600	AT5G23930	ENDOD1	F1/POF
1	4412200	4412600	EBF1	ENDOD1	F1/POF
1	4412200	4412600	ERF15	ENDOD1	F1/POF
1	4412200	4412600	GLIS3	ENDOD1	F1/POF
1	4412200	4412600	GSC	ENDOD1	F1/POF
1	4412200	4412600	Nr5a2	ENDOD1	F1/POF
1	4412200	4412600	OBP1	ENDOD1	F1/POF
1	4412200	4412600	TEAD1	ENDOD1	F1/POF
1	4412200	4412600	TEAD3	ENDOD1	F1/POF
1	4436600	4436800	AR-halfsite	ENDOD1	F1/POF
1	4436600	4436800	At5g04390	ENDOD1	F1/POF
1	4436600	4436800	AZF1	ENDOD1	F1/POF
1	4436600	4436800	COUP-TFII	ENDOD1	F1/POF
1	4436600	4436800	dof42	ENDOD1	F1/POF
1	4436600	4436800	EAR2	ENDOD1	F1/POF
1	4436600	4436800	ERG	ENDOD1	F1/POF
1	4436600	4436800	Erra	ENDOD1	F1/POF
1	4436600	4436800	ERRg	ENDOD1	F1/POF
1	4436600	4436800	Esrrb	ENDOD1	F1/POF
1	4436600	4436800	ETV4	ENDOD1	F1/POF
1	4436600	4436800	IRF4	ENDOD1	F1/POF
1	4436600	4436800	RARa	ENDOD1	F1/POF
1	4436600	4436800	Sox6	ENDOD1	F1/POF
1	4436600	4436800	STZ	ENDOD1	F1/POF
1	4436600	4436800	THRb	ENDOD1	F1/POF
1	7169200	7169600	Atf7	DHTKD1	F1/POF
1	7169200	7169600	c-Jun-CRE	DHTKD1	F1/POF
1	7169200	7169600	Initiator/Drosophila-Promoters/Homer	DHTKD1	F1/POF
1	7169200	7169600	STZ	DHTKD1	F1/POF
1	7170600	7170800	ANAC013	DHTKD1	F1/POF
1	7170600	7170800	ANAC016	DHTKD1	F1/POF
1	7170600	7170800	ANAC028	DHTKD1	F1/POF
1	7170600	7170800	ANAC045	DHTKD1	F1/POF
1	7170600	7170800	ANAC057	DHTKD1	F1/POF
1	7170600	7170800	ANAC070	DHTKD1	F1/POF
1	7170600	7170800	ANAC103	DHTKD1	F1/POF
1	7170600	7170800	AR-halfsite	DHTKD1	F1/POF
1	7170600	7170800	AT1G69570	DHTKD1	F1/POF
1	7170600	7170800	At5g58900	DHTKD1	F1/POF
1	7170600	7170800	Atf1	DHTKD1	F1/POF
1	7170600	7170800	bZIP50	DHTKD1	F1/POF
1	7170600	7170800	CAMTA1	DHTKD1	F1/POF
1	7170600	7170800	COG1	DHTKD1	F1/POF
1	7170600	7170800	EBF1	DHTKD1	F1/POF
1	7170600	7170800	EBF2	DHTKD1	F1/POF
1	7170600	7170800	Foxf1	DHTKD1	F1/POF
1	7170600	7170800	FOXK1	DHTKD1	F1/POF
1	7170600	7170800	FoxL2	DHTKD1	F1/POF
1	7170600	7170800	Foxo1	DHTKD1	F1/POF
1	7170600	7170800	Foxo3	DHTKD1	F1/POF
1	7170600	7170800	FOXP1	DHTKD1	F1/POF
1	7170600	7170800	GATA3	DHTKD1	F1/POF
1	7170600	7170800	Gata6	DHTKD1	F1/POF
1	7170600	7170800	HLF	DHTKD1	F1/POF
1	7170600	7170800	MafF	DHTKD1	F1/POF
1	7170600	7170800	NAC2	DHTKD1	F1/POF
1	7170600	7170800	NFIL3	DHTKD1	F1/POF
1	7170600	7170800	NPAS	DHTKD1	F1/POF
1	7170600	7170800	NST1	DHTKD1	F1/POF
1	7170600	7170800	NTM1	DHTKD1	F1/POF
1	7170600	7170800	OBP1	DHTKD1	F1/POF
1	7170600	7170800	PHA-4	DHTKD1	F1/POF
1	7170600	7170800	RAP211	DHTKD1	F1/POF
1	7170600	7170800	SMB	DHTKD1	F1/POF
1	7170600	7170800	Sp2	DHTKD1	F1/POF
1	7170600	7170800	SPL11	DHTKD1	F1/POF
1	7170600	7170800	SPL9	DHTKD1	F1/POF
1	7170600	7170800	TGA9	DHTKD1	F1/POF
1	7170600	7170800	TRPS1	DHTKD1	F1/POF
1	7170600	7170800	VND1	DHTKD1	F1/POF
1	7170600	7170800	VND2	DHTKD1	F1/POF
1	7170600	7170800	VND6	DHTKD1	F1/POF
1	7549000	7549600	AR-halfsite	CCDC3	F1/POF
1	7549000	7549600	AT2G33550	CCDC3	F1/POF
1	7549000	7549600	At3g11280	CCDC3	F1/POF
1	7549000	7549600	At5g04390	CCDC3	F1/POF
1	7549000	7549600	At5g05790	CCDC3	F1/POF
1	7549000	7549600	AZF1	CCDC3	F1/POF
1	7549000	7549600	CRX	CCDC3	F1/POF
1	7549000	7549600	ELT-3	CCDC3	F1/POF
1	7549000	7549600	ERG	CCDC3	F1/POF
1	7549000	7549600	ETS1	CCDC3	F1/POF
1	7549000	7549600	Etv2	CCDC3	F1/POF
1	7549000	7549600	Fli1	CCDC3	F1/POF
1	7549000	7549600	Gata1	CCDC3	F1/POF
1	7549000	7549600	Gata2	CCDC3	F1/POF
1	7549000	7549600	GATA3	CCDC3	F1/POF
1	7549000	7549600	Gata4	CCDC3	F1/POF
1	7549000	7549600	Gata6	CCDC3	F1/POF
1	7549000	7549600	GSC	CCDC3	F1/POF
1	7549000	7549600	PQM-1	CCDC3	F1/POF
1	7549000	7549600	RARa	CCDC3	F1/POF
1	7549000	7549600	SPL9	CCDC3	F1/POF
1	7549000	7549600	STZ	CCDC3	F1/POF
1	7549000	7549600	THRb	CCDC3	F1/POF
1	7549000	7549600	TRPS1	CCDC3	F1/POF
1	7628000	7628200	At5g04390	CCDC3	F1/POF
1	7628000	7628200	dof42	CCDC3	F1/POF
1	7628000	7628200	ETS1	CCDC3	F1/POF
1	7628000	7628200	GLIS3	CCDC3	F1/POF
1	7628000	7628200	LBD18	CCDC3	F1/POF
1	7628000	7628200	PHA-4	CCDC3	F1/POF
1	7628000	7628200	RBFox2	CCDC3	F1/POF
1	7628000	7628200	STZ	CCDC3	F1/POF
1	7628000	7628200	THRb	CCDC3	F1/POF
1	7628200	7628400	ANAC045	CCDC3	F1/POF
1	7628200	7628400	SPL9	CCDC3	F1/POF
1	7824400	7824600	ANAC045	BEND7	F1/POF
1	7824400	7824600	At1g49010	BEND7	F1/POF
1	7824400	7824600	AT2G33550	BEND7	F1/POF
1	7824400	7824600	At5g58900	BEND7	F1/POF
1	7824400	7824600	Atf2	BEND7	F1/POF
1	7824400	7824600	Atf7	BEND7	F1/POF
1	7824400	7824600	c-Jun-CRE	BEND7	F1/POF
1	7824400	7824600	EBF1	BEND7	F1/POF
1	7824400	7824600	EBF2	BEND7	F1/POF
1	7824400	7824600	ERG	BEND7	F1/POF
1	7824400	7824600	Erra	BEND7	F1/POF
1	7824400	7824600	ETV4	BEND7	F1/POF
1	7824400	7824600	Fli1	BEND7	F1/POF
1	7824400	7824600	Foxo1	BEND7	F1/POF
1	7824400	7824600	HLH-1	BEND7	F1/POF
1	7824400	7824600	PHA-4	BEND7	F1/POF
1	7824400	7824600	PPARE	BEND7	F1/POF
1	7824400	7824600	Sox6	BEND7	F1/POF
1	7942600	7943400	COUP-TFII	BEND7	F1/POF
1	7942600	7943400	CRX	BEND7	F1/POF
1	7942600	7943400	EAR2	BEND7	F1/POF
1	7942600	7943400	ERF15	BEND7	F1/POF
1	7942600	7943400	Erra	BEND7	F1/POF
1	7942600	7943400	Nr5a2	BEND7	F1/POF
1	7942600	7943400	PHA-4	BEND7	F1/POF
1	7942600	7943400	RARa	BEND7	F1/POF
1	7942600	7943400	RBFox2	BEND7	F1/POF
1	7942600	7943400	SF1	BEND7	F1/POF
1	7942600	7943400	Zac1	BEND7	F1/POF
1	7974600	7974800	AR-halfsite	BEND7	F1/POF
1	7974600	7974800	AR-halfsite	FRMD4A	F1/POF
1	7974600	7974800	At5g04390	BEND7	F1/POF
1	7974600	7974800	At5g04390	FRMD4A	F1/POF
1	7974600	7974800	Atf1	BEND7	F1/POF
1	7974600	7974800	Atf1	FRMD4A	F1/POF
1	7974600	7974800	Atf2	BEND7	F1/POF
1	7974600	7974800	Atf2	FRMD4A	F1/POF
1	7974600	7974800	Atf7	BEND7	F1/POF
1	7974600	7974800	Atf7	FRMD4A	F1/POF
1	7974600	7974800	AZF1	BEND7	F1/POF
1	7974600	7974800	AZF1	FRMD4A	F1/POF
1	7974600	7974800	c-Jun-CRE	BEND7	F1/POF
1	7974600	7974800	c-Jun-CRE	FRMD4A	F1/POF
1	7974600	7974800	Initiator/Drosophila-Promoters/Homer	BEND7	F1/POF
1	7974600	7974800	Initiator/Drosophila-Promoters/Homer	FRMD4A	F1/POF
1	7974600	7974800	PHA-4	BEND7	F1/POF
1	7974600	7974800	PHA-4	FRMD4A	F1/POF
1	7974600	7974800	STZ	BEND7	F1/POF
1	7974600	7974800	STZ	FRMD4A	F1/POF
1	7974800	7975200	ANAC045	BEND7	F1/POF
1	7974800	7975200	ANAC045	FRMD4A	F1/POF
1	7974800	7975200	AR-halfsite	BEND7	F1/POF
1	7974800	7975200	AR-halfsite	FRMD4A	F1/POF
1	7974800	7975200	AT1G72740	BEND7	F1/POF
1	7974800	7975200	AT1G72740	FRMD4A	F1/POF
1	7974800	7975200	AT3G25990	BEND7	F1/POF
1	7974800	7975200	AT3G25990	FRMD4A	F1/POF
1	7974800	7975200	AT5G23930	BEND7	F1/POF
1	7974800	7975200	AT5G23930	FRMD4A	F1/POF
1	7974800	7975200	AZF1	BEND7	F1/POF
1	7974800	7975200	AZF1	FRMD4A	F1/POF
1	7974800	7975200	Barx1	BEND7	F1/POF
1	7974800	7975200	Barx1	FRMD4A	F1/POF
1	7974800	7975200	ERF15	BEND7	F1/POF
1	7974800	7975200	ERF15	FRMD4A	F1/POF
1	7974800	7975200	Erra	BEND7	F1/POF
1	7974800	7975200	Erra	FRMD4A	F1/POF
1	7974800	7975200	FUS3	BEND7	F1/POF
1	7974800	7975200	FUS3	FRMD4A	F1/POF
1	7974800	7975200	LBD18	BEND7	F1/POF
1	7974800	7975200	LBD18	FRMD4A	F1/POF
1	7974800	7975200	Nr5a2	BEND7	F1/POF
1	7974800	7975200	Nr5a2	FRMD4A	F1/POF
1	7974800	7975200	OBP1	BEND7	F1/POF
1	7974800	7975200	OBP1	FRMD4A	F1/POF
1	7974800	7975200	PHA-4	BEND7	F1/POF
1	7974800	7975200	PHA-4	FRMD4A	F1/POF
1	7974800	7975200	PRDM15	BEND7	F1/POF
1	7974800	7975200	PRDM15	FRMD4A	F1/POF
1	7974800	7975200	RARa	BEND7	F1/POF
1	7974800	7975200	RARa	FRMD4A	F1/POF
1	7974800	7975200	RBFox2	BEND7	F1/POF
1	7974800	7975200	RBFox2	FRMD4A	F1/POF
1	7974800	7975200	SF1	BEND7	F1/POF
1	7974800	7975200	SF1	FRMD4A	F1/POF
1	7974800	7975200	Sox6	BEND7	F1/POF
1	7974800	7975200	Sox6	FRMD4A	F1/POF
1	7974800	7975200	SPL9	BEND7	F1/POF
1	7974800	7975200	SPL9	FRMD4A	F1/POF
1	7974800	7975200	TBP3	BEND7	F1/POF
1	7974800	7975200	TBP3	FRMD4A	F1/POF
1	7974800	7975200	Zac1	BEND7	F1/POF
1	7974800	7975200	Zac1	FRMD4A	F1/POF
1	9890800	9891800	ANAC070	SEMA3A	F1/POF
1	9890800	9891800	Barx1	SEMA3A	F1/POF
1	9890800	9891800	BMAL1	SEMA3A	F1/POF
1	9890800	9891800	Foxf1	SEMA3A	F1/POF
1	9890800	9891800	FoxL2	SEMA3A	F1/POF
1	9890800	9891800	FUS3	SEMA3A	F1/POF
1	9890800	9891800	GATA3	SEMA3A	F1/POF
1	9890800	9891800	Initiator/Drosophila-Promoters/Homer	SEMA3A	F1/POF
1	9890800	9891800	NPAS	SEMA3A	F1/POF
1	9890800	9891800	NST1	SEMA3A	F1/POF
1	9890800	9891800	PHA-4	SEMA3A	F1/POF
1	9890800	9891800	RBFox2	SEMA3A	F1/POF
1	9890800	9891800	STZ	SEMA3A	F1/POF
1	9890800	9891800	TEAD3	SEMA3A	F1/POF
1	9890800	9891800	TRPS1	SEMA3A	F1/POF
1	9890800	9891800	VND1	SEMA3A	F1/POF
1	9891800	9892000	Initiator/Drosophila-Promoters/Homer	SEMA3A	F1/POF
1	9891800	9892000	LBD18	SEMA3A	F1/POF
1	9891800	9892000	MafA	SEMA3A	F1/POF
1	9891800	9892000	RUNX-AML	SEMA3A	F1/POF
1	9891800	9892000	TRPS1	SEMA3A	F1/POF
1	11894200	11894400	AT1G72740	CD36	F1/POF
1	11894200	11894400	At5g04390	CD36	F1/POF
1	11894200	11894400	AZF1	CD36	F1/POF
1	11894200	11894400	FEA4	CD36	F1/POF
1	11894200	11894400	Mef2a	CD36	F1/POF
1	11894200	11894400	Mef2b	CD36	F1/POF
1	11894200	11894400	Mef2c	CD36	F1/POF
1	11894200	11894400	Mef2d	CD36	F1/POF
1	11894200	11894400	PRDM15	CD36	F1/POF
1	11894200	11894400	TBP3	CD36	F1/POF
1	11894200	11894400	THRb	CD36	F1/POF
1	11894200	11894400	Zac1	CD36	F1/POF
1	11894400	11895200	ANAC016	CD36	F1/POF
1	11894400	11895200	ANAC045	CD36	F1/POF
1	11894400	11895200	ANAC070	CD36	F1/POF
1	11894400	11895200	AT2G33550	CD36	F1/POF
1	11894400	11895200	COUP-TFII	CD36	F1/POF
1	11894400	11895200	CRX	CD36	F1/POF
1	11894400	11895200	EAR2	CD36	F1/POF
1	11894400	11895200	Erra	CD36	F1/POF
1	11894400	11895200	ERRg	CD36	F1/POF
1	11894400	11895200	Esrrb	CD36	F1/POF
1	11894400	11895200	NST1	CD36	F1/POF
1	11894400	11895200	PSE	CD36	F1/POF
1	11894400	11895200	RARa	CD36	F1/POF
1	11894400	11895200	SF1	CD36	F1/POF
1	11894400	11895200	STZ	CD36	F1/POF
1	11894400	11895200	THRb	CD36	F1/POF
1	11895200	11895400	AR-halfsite	CD36	F1/POF
1	11895200	11895400	At5g04390	CD36	F1/POF
1	11895200	11895400	AZF1	CD36	F1/POF
1	11895200	11895400	FOXK2	CD36	F1/POF
1	11895200	11895400	Foxo1	CD36	F1/POF
1	11895200	11895400	FUS3	CD36	F1/POF
1	11895200	11895400	HLH-1	CD36	F1/POF
1	11895200	11895400	Initiator/Drosophila-Promoters/Homer	CD36	F1/POF
1	11895200	11895400	IRF4	CD36	F1/POF
1	11895200	11895400	NFkB-p65	CD36	F1/POF
1	11895200	11895400	PHA-4	CD36	F1/POF
1	11895200	11895400	RARa	CD36	F1/POF
1	11895200	11895400	RBFox2	CD36	F1/POF
1	11895200	11895400	Sox6	CD36	F1/POF
1	11895200	11895400	SPL9	CD36	F1/POF
1	11895200	11895400	STZ	CD36	F1/POF
1	11895200	11895400	TEAD3	CD36	F1/POF
1	11895200	11895400	TEAD	CD36	F1/POF
1	11895400	11895800	AT1G72740	CD36	F1/POF
1	11895400	11895800	AT3G25990	CD36	F1/POF
1	11895400	11895800	bHLH122	CD36	F1/POF
1	11895400	11895800	bHLH80	CD36	F1/POF
1	11895400	11895800	COG1	CD36	F1/POF
1	11895400	11895800	FoxL2	CD36	F1/POF
1	11895400	11895800	OBP1	CD36	F1/POF
1	11895400	11895800	PGR	CD36	F1/POF
1	11895400	11895800	PHA-4	CD36	F1/POF
1	11895400	11895800	PSE	CD36	F1/POF
1	11895400	11895800	RUNX-AML	CD36	F1/POF
1	11895400	11895800	SPL11	CD36	F1/POF
1	11895400	11895800	SPL9	CD36	F1/POF
1	11895400	11895800	TBP3	CD36	F1/POF
1	11929200	11929800	AT2G33550	CD36	F1/POF
1	11929200	11929800	CDF3	CD36	F1/POF
1	11929200	11929800	COG1	CD36	F1/POF
1	11929200	11929800	HLF	CD36	F1/POF
1	11929200	11929800	Initiator/Drosophila-Promoters/Homer	CD36	F1/POF
1	11929200	11929800	LBD18	CD36	F1/POF
1	11929200	11929800	NFIL3	CD36	F1/POF
1	11929200	11929800	STZ	CD36	F1/POF
1	11929200	11929800	THRb	CD36	F1/POF
1	11929800	11932000	AT1G69570	CD36	F1/POF
1	11929800	11932000	AT1G72740	CD36	F1/POF
1	11929800	11932000	At5g04390	CD36	F1/POF
1	11929800	11932000	AZF1	CD36	F1/POF
1	11929800	11932000	BMAL1	CD36	F1/POF
1	11929800	11932000	CDF3	CD36	F1/POF
1	11929800	11932000	COG1	CD36	F1/POF
1	11929800	11932000	FOXK1	CD36	F1/POF
1	11929800	11932000	FOXK2	CD36	F1/POF
1	11929800	11932000	Foxo1	CD36	F1/POF
1	11929800	11932000	IRF4	CD36	F1/POF
1	11929800	11932000	LBD18	CD36	F1/POF
1	11929800	11932000	NPAS	CD36	F1/POF
1	11929800	11932000	OBP1	CD36	F1/POF
1	11929800	11932000	RBFox2	CD36	F1/POF
1	11929800	11932000	Rfx6	CD36	F1/POF
1	11929800	11932000	SPL9	CD36	F1/POF
1	11929800	11932000	STZ	CD36	F1/POF
1	11937600	11938000	At5g04390	CD36	F1/POF
1	11937600	11938000	AZF1	CD36	F1/POF
1	11937600	11938000	BMAL1	CD36	F1/POF
1	11937600	11938000	EBF1	CD36	F1/POF
1	11937600	11938000	EBF2	CD36	F1/POF
1	11937600	11938000	FEA4	CD36	F1/POF
1	11937600	11938000	n-Myc	CD36	F1/POF
1	11937600	11938000	NPAS	CD36	F1/POF
1	11937600	11938000	OBP1	CD36	F1/POF
1	11937600	11938000	PIF4	CD36	F1/POF
1	11937600	11938000	PPARE	CD36	F1/POF
1	11937600	11938000	RARa	CD36	F1/POF
1	11937600	11938000	TEAD4	CD36	F1/POF
1	11937600	11938000	THRb	CD36	F1/POF
1	11989200	11989600	AR-halfsite	CD36	F1/POF
1	11989200	11989600	At1g49010	CD36	F1/POF
1	11989200	11989600	AT2G33550	CD36	F1/POF
1	11989200	11989600	At3g11280	CD36	F1/POF
1	11989200	11989600	At5g04390	CD36	F1/POF
1	11989200	11989600	At5g05790	CD36	F1/POF
1	11989200	11989600	CDF3	CD36	F1/POF
1	11989200	11989600	ELT-3	CD36	F1/POF
1	11989200	11989600	Erra	CD36	F1/POF
1	11989200	11989600	Gata2	CD36	F1/POF
1	11989200	11989600	GATA3	CD36	F1/POF
1	11989200	11989600	Gata4	CD36	F1/POF
1	11989200	11989600	Gata6	CD36	F1/POF
1	11989200	11989600	OBP1	CD36	F1/POF
1	11989200	11989600	PQM-1	CD36	F1/POF
1	11989200	11989600	RARa	CD36	F1/POF
1	11989200	11989600	SPL9	CD36	F1/POF
1	11989200	11989600	TEAD1	CD36	F1/POF
1	11989200	11989600	TEAD3	CD36	F1/POF
1	11989200	11989600	TEAD4	CD36	F1/POF
1	11989200	11989600	THRb	CD36	F1/POF
1	11989200	11989600	TRPS1	CD36	F1/POF
1	11989600	11990000	ANAC028	CD36	F1/POF
1	11989600	11990000	ANAC045	CD36	F1/POF
1	11989600	11990000	ANAC070	CD36	F1/POF
1	11989600	11990000	AR-halfsite	CD36	F1/POF
1	11989600	11990000	AT2G33550	CD36	F1/POF
1	11989600	11990000	At5g04390	CD36	F1/POF
1	11989600	11990000	AZF1	CD36	F1/POF
1	11989600	11990000	CREB5	CD36	F1/POF
1	11989600	11990000	CRX	CD36	F1/POF
1	11989600	11990000	Foxf1	CD36	F1/POF
1	11989600	11990000	FOXK1	CD36	F1/POF
1	11989600	11990000	GSC	CD36	F1/POF
1	11989600	11990000	NAC2	CD36	F1/POF
1	11989600	11990000	NST1	CD36	F1/POF
1	11989600	11990000	OBP1	CD36	F1/POF
1	11989600	11990000	PHA-4	CD36	F1/POF
1	11989600	11990000	RBFox2	CD36	F1/POF
1	11989600	11990000	SMB	CD36	F1/POF
1	11989600	11990000	SPL11	CD36	F1/POF
1	11989600	11990000	SPL9	CD36	F1/POF
1	11989600	11990000	STZ	CD36	F1/POF
1	11989600	11990000	TBP3	CD36	F1/POF
1	11989600	11990000	THRb	CD36	F1/POF
1	11989600	11990000	VND1	CD36	F1/POF
1	11989600	11990000	VND2	CD36	F1/POF
1	11989600	11990000	VND6	CD36	F1/POF
1	11990000	11990600	ANAC013	CD36	F1/POF
1	11990000	11990600	ANAC016	CD36	F1/POF
1	11990000	11990600	ANAC028	CD36	F1/POF
1	11990000	11990600	ANAC045	CD36	F1/POF
1	11990000	11990600	ANAC057	CD36	F1/POF
1	11990000	11990600	ANAC070	CD36	F1/POF
1	11990000	11990600	ANAC103	CD36	F1/POF
1	11990000	11990600	ARE	CD36	F1/POF
1	11990000	11990600	AR-halfsite	CD36	F1/POF
1	11990000	11990600	AT1G72740	CD36	F1/POF
1	11990000	11990600	At3g11280	CD36	F1/POF
1	11990000	11990600	At5g04390	CD36	F1/POF
1	11990000	11990600	At5g05790	CD36	F1/POF
1	11990000	11990600	At5g58900	CD36	F1/POF
1	11990000	11990600	AZF1	CD36	F1/POF
1	11990000	11990600	CRX	CD36	F1/POF
1	11990000	11990600	FOXK2	CD36	F1/POF
1	11990000	11990600	GATA3	CD36	F1/POF
1	11990000	11990600	GRE	CD36	F1/POF
1	11990000	11990600	GSC	CD36	F1/POF
1	11990000	11990600	HLF	CD36	F1/POF
1	11990000	11990600	HLH-1	CD36	F1/POF
1	11990000	11990600	IRF4	CD36	F1/POF
1	11990000	11990600	MafA	CD36	F1/POF
1	11990000	11990600	NAC2	CD36	F1/POF
1	11990000	11990600	NFIL3	CD36	F1/POF
1	11990000	11990600	NST1	CD36	F1/POF
1	11990000	11990600	NTM1	CD36	F1/POF
1	11990000	11990600	PGR	CD36	F1/POF
1	11990000	11990600	PRDM15	CD36	F1/POF
1	11990000	11990600	RUNX-AML	CD36	F1/POF
1	11990000	11990600	SMB	CD36	F1/POF
1	11990000	11990600	TRPS1	CD36	F1/POF
1	11990000	11990600	VND1	CD36	F1/POF
1	11990000	11990600	VND2	CD36	F1/POF
1	11990000	11990600	VND6	CD36	F1/POF
1	11990600	11990800	AZF1	CD36	F1/POF
1	11990600	11990800	dof42	CD36	F1/POF
1	11990600	11990800	Erra	CD36	F1/POF
1	11990600	11990800	Foxo1	CD36	F1/POF
1	11990600	11990800	Mef2a	CD36	F1/POF
1	11990600	11990800	Mef2c	CD36	F1/POF
1	11990600	11990800	Nr5a2	CD36	F1/POF
1	11990600	11990800	RARa	CD36	F1/POF
1	11990600	11990800	SF1	CD36	F1/POF
1	11990600	11990800	SPL9	CD36	F1/POF
1	12145400	12146000	BORIS	ENSAPLG00020001635	F1/POF
1	12145400	12146000	CTCF	ENSAPLG00020001635	F1/POF
1	12145400	12146000	EBF1	ENSAPLG00020001635	F1/POF
1	12145400	12146000	GLIS3	ENSAPLG00020001635	F1/POF
1	12145400	12146000	MYB88	ENSAPLG00020001635	F1/POF
1	12145400	12146000	OBP1	ENSAPLG00020001635	F1/POF
1	12145400	12146000	PRDM15	ENSAPLG00020001635	F1/POF
1	12145400	12146000	RAP211	ENSAPLG00020001635	F1/POF
1	12145400	12146000	Zac1	ENSAPLG00020001635	F1/POF
1	13471800	13472000	AR-halfsite	RSBN1L	F1/POF
1	13471800	13472000	AR-halfsite	ENSAPLG00020001829	F1/POF
1	13471800	13472000	BMAL1	RSBN1L	F1/POF
1	13471800	13472000	BMAL1	ENSAPLG00020001829	F1/POF
1	13471800	13472000	COUP-TFII	RSBN1L	F1/POF
1	13471800	13472000	COUP-TFII	ENSAPLG00020001829	F1/POF
1	13471800	13472000	EAR2	RSBN1L	F1/POF
1	13471800	13472000	EAR2	ENSAPLG00020001829	F1/POF
1	13471800	13472000	Erra	RSBN1L	F1/POF
1	13471800	13472000	Erra	ENSAPLG00020001829	F1/POF
1	13471800	13472000	ERRg	RSBN1L	F1/POF
1	13471800	13472000	ERRg	ENSAPLG00020001829	F1/POF
1	13471800	13472000	Esrrb	RSBN1L	F1/POF
1	13471800	13472000	Esrrb	ENSAPLG00020001829	F1/POF
1	13471800	13472000	MYB88	RSBN1L	F1/POF
1	13471800	13472000	MYB88	ENSAPLG00020001829	F1/POF
1	13471800	13472000	NPAS	RSBN1L	F1/POF
1	13471800	13472000	NPAS	ENSAPLG00020001829	F1/POF
1	13471800	13472000	Nr5a2	RSBN1L	F1/POF
1	13471800	13472000	Nr5a2	ENSAPLG00020001829	F1/POF
1	13471800	13472000	PRDM15	RSBN1L	F1/POF
1	13471800	13472000	PRDM15	ENSAPLG00020001829	F1/POF
1	13471800	13472000	RARa	RSBN1L	F1/POF
1	13471800	13472000	RARa	ENSAPLG00020001829	F1/POF
1	13471800	13472000	RUNX-AML	RSBN1L	F1/POF
1	13471800	13472000	RUNX-AML	ENSAPLG00020001829	F1/POF
1	13471800	13472000	SF1	RSBN1L	F1/POF
1	13471800	13472000	SF1	ENSAPLG00020001829	F1/POF
1	13471800	13472000	THRb	RSBN1L	F1/POF
1	13471800	13472000	THRb	ENSAPLG00020001829	F1/POF
1	13483400	13483800	AT5G23930	RSBN1L	F1/POF
1	13483400	13483800	AT5G23930	ENSAPLG00020001829	F1/POF
1	13483400	13483800	ERF15	RSBN1L	F1/POF
1	13483400	13483800	ERF15	ENSAPLG00020001829	F1/POF
1	13483400	13483800	LBD18	RSBN1L	F1/POF
1	13483400	13483800	LBD18	ENSAPLG00020001829	F1/POF
1	13483400	13483800	NFkB-p65	RSBN1L	F1/POF
1	13483400	13483800	NFkB-p65	ENSAPLG00020001829	F1/POF
1	13505800	13506800	AT2G33550	RSBN1L	F1/POF
1	13505800	13506800	AT2G33550	ENSAPLG00020001829	F1/POF
1	13505800	13506800	At5g04390	RSBN1L	F1/POF
1	13505800	13506800	At5g04390	ENSAPLG00020001829	F1/POF
1	13505800	13506800	AT5G23930	RSBN1L	F1/POF
1	13505800	13506800	AT5G23930	ENSAPLG00020001829	F1/POF
1	13505800	13506800	AZF1	RSBN1L	F1/POF
1	13505800	13506800	AZF1	ENSAPLG00020001829	F1/POF
1	13505800	13506800	CRX	RSBN1L	F1/POF
1	13505800	13506800	CRX	ENSAPLG00020001829	F1/POF
1	13505800	13506800	ERF15	RSBN1L	F1/POF
1	13505800	13506800	ERF15	ENSAPLG00020001829	F1/POF
1	13505800	13506800	Initiator/Drosophila-Promoters/Homer	RSBN1L	F1/POF
1	13505800	13506800	Initiator/Drosophila-Promoters/Homer	ENSAPLG00020001829	F1/POF
1	13505800	13506800	LBD18	RSBN1L	F1/POF
1	13505800	13506800	LBD18	ENSAPLG00020001829	F1/POF
1	13505800	13506800	RAP211	RSBN1L	F1/POF
1	13505800	13506800	RAP211	ENSAPLG00020001829	F1/POF
1	13505800	13506800	Sp2	RSBN1L	F1/POF
1	13505800	13506800	Sp2	ENSAPLG00020001829	F1/POF
1	13505800	13506800	STZ	RSBN1L	F1/POF
1	13505800	13506800	STZ	ENSAPLG00020001829	F1/POF
1	13506800	13507200	AR-halfsite	RSBN1L	F1/POF
1	13506800	13507200	AR-halfsite	ENSAPLG00020001829	F1/POF
1	13506800	13507200	At1g49010	RSBN1L	F1/POF
1	13506800	13507200	At1g49010	ENSAPLG00020001829	F1/POF
1	13506800	13507200	At5g04390	RSBN1L	F1/POF
1	13506800	13507200	At5g04390	ENSAPLG00020001829	F1/POF
1	13506800	13507200	AZF1	RSBN1L	F1/POF
1	13506800	13507200	AZF1	ENSAPLG00020001829	F1/POF
1	13506800	13507200	BMAL1	RSBN1L	F1/POF
1	13506800	13507200	BMAL1	ENSAPLG00020001829	F1/POF
1	13506800	13507200	bZIP50	RSBN1L	F1/POF
1	13506800	13507200	bZIP50	ENSAPLG00020001829	F1/POF
1	13506800	13507200	HLF	RSBN1L	F1/POF
1	13506800	13507200	HLF	ENSAPLG00020001829	F1/POF
1	13506800	13507200	IRF4	RSBN1L	F1/POF
1	13506800	13507200	IRF4	ENSAPLG00020001829	F1/POF
1	13506800	13507200	LBD18	RSBN1L	F1/POF
1	13506800	13507200	LBD18	ENSAPLG00020001829	F1/POF
1	13506800	13507200	NFIL3	RSBN1L	F1/POF
1	13506800	13507200	NFIL3	ENSAPLG00020001829	F1/POF
1	13506800	13507200	NPAS	RSBN1L	F1/POF
1	13506800	13507200	NPAS	ENSAPLG00020001829	F1/POF
1	13506800	13507200	PHA-4	RSBN1L	F1/POF
1	13506800	13507200	PHA-4	ENSAPLG00020001829	F1/POF
1	13506800	13507200	STZ	RSBN1L	F1/POF
1	13506800	13507200	STZ	ENSAPLG00020001829	F1/POF
1	13507200	13507400	AR-halfsite	RSBN1L	F1/POF
1	13507200	13507400	AR-halfsite	ENSAPLG00020001829	F1/POF
1	13507200	13507400	At5g04390	RSBN1L	F1/POF
1	13507200	13507400	At5g04390	ENSAPLG00020001829	F1/POF
1	13507200	13507400	AZF1	RSBN1L	F1/POF
1	13507200	13507400	AZF1	ENSAPLG00020001829	F1/POF
1	13507200	13507400	FEA4	RSBN1L	F1/POF
1	13507200	13507400	FEA4	ENSAPLG00020001829	F1/POF
1	13507200	13507400	LBD18	RSBN1L	F1/POF
1	13507200	13507400	LBD18	ENSAPLG00020001829	F1/POF
1	13507200	13507400	PHA-4	RSBN1L	F1/POF
1	13507200	13507400	PHA-4	ENSAPLG00020001829	F1/POF
1	13507200	13507400	Sox6	RSBN1L	F1/POF
1	13507200	13507400	Sox6	ENSAPLG00020001829	F1/POF
1	13507200	13507400	STZ	RSBN1L	F1/POF
1	13507200	13507400	STZ	ENSAPLG00020001829	F1/POF
1	13507200	13507400	THRb	RSBN1L	F1/POF
1	13507200	13507400	THRb	ENSAPLG00020001829	F1/POF
1	13622000	13623000	At1g49010	PTPN12	F1/POF
1	13622000	13623000	At5g04390	PTPN12	F1/POF
1	13622000	13623000	AZF1	PTPN12	F1/POF
1	13622000	13623000	EWS:ERG-fusion	PTPN12	F1/POF
1	13622000	13623000	MafA	PTPN12	F1/POF
1	13622000	13623000	MafF	PTPN12	F1/POF
1	13622000	13623000	PHA-4	PTPN12	F1/POF
1	13622000	13623000	RUNX-AML	PTPN12	F1/POF
1	13636000	13636400	At1g49010	PTPN12	F1/POF
1	13636000	13636400	AT2G33550	PTPN12	F1/POF
1	13636000	13636400	At3g11280	PTPN12	F1/POF
1	13636000	13636400	At5g05790	PTPN12	F1/POF
1	13636000	13636400	At5g08520	PTPN12	F1/POF
1	13636000	13636400	CRX	PTPN12	F1/POF
1	13636000	13636400	Foxf1	PTPN12	F1/POF
1	13636000	13636400	FOXK1	PTPN12	F1/POF
1	13636000	13636400	FoxL2	PTPN12	F1/POF
1	13636000	13636400	Foxo1	PTPN12	F1/POF
1	13636000	13636400	Foxo3	PTPN12	F1/POF
1	13636000	13636400	FOXP1	PTPN12	F1/POF
1	13636000	13636400	HLH-1	PTPN12	F1/POF
1	13636000	13636400	MafA	PTPN12	F1/POF
1	13636000	13636400	Mef2a	PTPN12	F1/POF
1	13636000	13636400	Mef2b	PTPN12	F1/POF
1	13636000	13636400	Mef2c	PTPN12	F1/POF
1	13636000	13636400	Mef2d	PTPN12	F1/POF
1	13636000	13636400	MYB116	PTPN12	F1/POF
1	13636000	13636400	PHA-4	PTPN12	F1/POF
1	13636000	13636400	RARa	PTPN12	F1/POF
1	13636000	13636400	Sox6	PTPN12	F1/POF
1	13636600	13636800	ANAC045	PTPN12	F1/POF
1	13636600	13636800	EBF1	PTPN12	F1/POF
1	13636600	13636800	EBF2	PTPN12	F1/POF
1	13636600	13636800	GLIS3	PTPN12	F1/POF
1	13636600	13636800	HLH-1	PTPN12	F1/POF
1	13636600	13636800	IRF4	PTPN12	F1/POF
1	13636600	13636800	PRDM15	PTPN12	F1/POF
1	13636600	13636800	RAP211	PTPN12	F1/POF
1	13636600	13636800	RARa	PTPN12	F1/POF
1	13636600	13636800	RUNX-AML	PTPN12	F1/POF
1	13636600	13636800	Sp2	PTPN12	F1/POF
1	13726800	13729800	ANAC070	FGL2	F1/POF
1	13726800	13729800	AR-halfsite	FGL2	F1/POF
1	13726800	13729800	At1g49010	FGL2	F1/POF
1	13726800	13729800	AT2G33550	FGL2	F1/POF
1	13726800	13729800	At3g11280	FGL2	F1/POF
1	13726800	13729800	At5g04390	FGL2	F1/POF
1	13726800	13729800	At5g05790	FGL2	F1/POF
1	13726800	13729800	At5g08520	FGL2	F1/POF
1	13726800	13729800	At5g58900	FGL2	F1/POF
1	13726800	13729800	AZF1	FGL2	F1/POF
1	13726800	13729800	ELT-3	FGL2	F1/POF
1	13726800	13729800	Erra	FGL2	F1/POF
1	13726800	13729800	Foxf1	FGL2	F1/POF
1	13726800	13729800	FOXK1	FGL2	F1/POF
1	13726800	13729800	FUS3	FGL2	F1/POF
1	13726800	13729800	Gata1	FGL2	F1/POF
1	13726800	13729800	Gata2	FGL2	F1/POF
1	13726800	13729800	GATA3	FGL2	F1/POF
1	13726800	13729800	Gata4	FGL2	F1/POF
1	13726800	13729800	Gata6	FGL2	F1/POF
1	13726800	13729800	MYB116	FGL2	F1/POF
1	13726800	13729800	NST1	FGL2	F1/POF
1	13726800	13729800	OBP1	FGL2	F1/POF
1	13726800	13729800	PHA-4	FGL2	F1/POF
1	13726800	13729800	PQM-1	FGL2	F1/POF
1	13726800	13729800	RARa	FGL2	F1/POF
1	13726800	13729800	RBFox2	FGL2	F1/POF
1	13726800	13729800	Sox6	FGL2	F1/POF
1	13726800	13729800	SPL11	FGL2	F1/POF
1	13726800	13729800	SPL9	FGL2	F1/POF
1	13726800	13729800	STZ	FGL2	F1/POF
1	13726800	13729800	TRPS1	FGL2	F1/POF
1	13729800	13730600	dof42	FGL2	F1/POF
1	13729800	13730600	LBD18	FGL2	F1/POF
1	13729800	13730600	OBP1	FGL2	F1/POF
1	13940200	13940400	AR-halfsite	ARMC10	F1/POF
1	13940200	13940400	AR-halfsite	NAPEPLD	F1/POF
1	13940200	13940400	AT1G69570	ARMC10	F1/POF
1	13940200	13940400	AT1G69570	NAPEPLD	F1/POF
1	13940200	13940400	At3g11280	ARMC10	F1/POF
1	13940200	13940400	At3g11280	NAPEPLD	F1/POF
1	13940200	13940400	At5g04390	ARMC10	F1/POF
1	13940200	13940400	At5g04390	NAPEPLD	F1/POF
1	13940200	13940400	At5g05790	ARMC10	F1/POF
1	13940200	13940400	At5g05790	NAPEPLD	F1/POF
1	13940200	13940400	At5g58900	ARMC10	F1/POF
1	13940200	13940400	At5g58900	NAPEPLD	F1/POF
1	13940200	13940400	AZF1	ARMC10	F1/POF
1	13940200	13940400	AZF1	NAPEPLD	F1/POF
1	13940200	13940400	CRX	ARMC10	F1/POF
1	13940200	13940400	CRX	NAPEPLD	F1/POF
1	13940200	13940400	GATA3	ARMC10	F1/POF
1	13940200	13940400	GATA3	NAPEPLD	F1/POF
1	13940200	13940400	Gata4	ARMC10	F1/POF
1	13940200	13940400	Gata4	NAPEPLD	F1/POF
1	13940200	13940400	Gata6	ARMC10	F1/POF
1	13940200	13940400	Gata6	NAPEPLD	F1/POF
1	13940200	13940400	GSC	ARMC10	F1/POF
1	13940200	13940400	GSC	NAPEPLD	F1/POF
1	13940200	13940400	LBD18	ARMC10	F1/POF
1	13940200	13940400	LBD18	NAPEPLD	F1/POF
1	13940200	13940400	OBP1	ARMC10	F1/POF
1	13940200	13940400	OBP1	NAPEPLD	F1/POF
1	13940200	13940400	STZ	ARMC10	F1/POF
1	13940200	13940400	STZ	NAPEPLD	F1/POF
1	13940200	13940400	TRPS1	ARMC10	F1/POF
1	13940200	13940400	TRPS1	NAPEPLD	F1/POF
1	13940400	13940800	ANAC045	ARMC10	F1/POF
1	13940400	13940800	ANAC045	NAPEPLD	F1/POF
1	13940400	13940800	AR-halfsite	ARMC10	F1/POF
1	13940400	13940800	AR-halfsite	NAPEPLD	F1/POF
1	13940400	13940800	At5g04390	ARMC10	F1/POF
1	13940400	13940800	At5g04390	NAPEPLD	F1/POF
1	13940400	13940800	CRX	ARMC10	F1/POF
1	13940400	13940800	CRX	NAPEPLD	F1/POF
1	13940400	13940800	GLIS3	ARMC10	F1/POF
1	13940400	13940800	GLIS3	NAPEPLD	F1/POF
1	13940400	13940800	GSC	ARMC10	F1/POF
1	13940400	13940800	GSC	NAPEPLD	F1/POF
1	13940400	13940800	PRDM15	ARMC10	F1/POF
1	13940400	13940800	PRDM15	NAPEPLD	F1/POF
1	13940400	13940800	RAP211	ARMC10	F1/POF
1	13940400	13940800	RAP211	NAPEPLD	F1/POF
1	13940400	13940800	RARa	ARMC10	F1/POF
1	13940400	13940800	RARa	NAPEPLD	F1/POF
1	13940400	13940800	STZ	ARMC10	F1/POF
1	13940400	13940800	STZ	NAPEPLD	F1/POF
1	13940400	13940800	THRb	ARMC10	F1/POF
1	13940400	13940800	THRb	NAPEPLD	F1/POF
1	13955200	13955400	AT1G72740	PMPCB	F1/POF
1	13955200	13955400	BMAL1	PMPCB	F1/POF
1	13955200	13955400	FEA4	PMPCB	F1/POF
1	13955200	13955400	Foxf1	PMPCB	F1/POF
1	13955200	13955400	FoxL2	PMPCB	F1/POF
1	13955200	13955400	Foxo1	PMPCB	F1/POF
1	13955200	13955400	HY5	PMPCB	F1/POF
1	13955200	13955400	Mef2b	PMPCB	F1/POF
1	13955200	13955400	Mef2c	PMPCB	F1/POF
1	13955200	13955400	n-Myc	PMPCB	F1/POF
1	13955200	13955400	NPAS	PMPCB	F1/POF
1	13955200	13955400	PHA-4	PMPCB	F1/POF
1	13955200	13955400	PIF4	PMPCB	F1/POF
1	13955200	13955400	PIF5ox	PMPCB	F1/POF
1	13955200	13955400	RUNX-AML	PMPCB	F1/POF
1	13955200	13955400	THRb	PMPCB	F1/POF
1	14760800	14762200	AT2G33550	SRPK2	F1/POF
1	14760800	14762200	Erra	SRPK2	F1/POF
1	14760800	14762200	MYB88	SRPK2	F1/POF
1	14760800	14762200	THRb	SRPK2	F1/POF
1	14763200	14763400	AT2G33550	SRPK2	F1/POF
1	14763200	14763400	At5g04390	SRPK2	F1/POF
1	14763200	14763400	AZF1	SRPK2	F1/POF
1	14763200	14763400	CRX	SRPK2	F1/POF
1	14763200	14763400	GSC	SRPK2	F1/POF
1	14763200	14763400	LBD18	SRPK2	F1/POF
1	14763200	14763400	Mef2a	SRPK2	F1/POF
1	14763200	14763400	Mef2b	SRPK2	F1/POF
1	14763200	14763400	Mef2c	SRPK2	F1/POF
1	14763200	14763400	Mef2d	SRPK2	F1/POF
1	14763200	14763400	RAP211	SRPK2	F1/POF
1	14805600	14806800	AT1G69570	SRPK2	F1/POF
1	14805600	14806800	AT1G72740	SRPK2	F1/POF
1	14805600	14806800	At5g04390	SRPK2	F1/POF
1	14805600	14806800	At5g58900	SRPK2	F1/POF
1	14805600	14806800	AZF1	SRPK2	F1/POF
1	14805600	14806800	Barx1	SRPK2	F1/POF
1	14805600	14806800	CRX	SRPK2	F1/POF
1	14805600	14806800	FEA4	SRPK2	F1/POF
1	14805600	14806800	GATA3	SRPK2	F1/POF
1	14805600	14806800	Gata4	SRPK2	F1/POF
1	14805600	14806800	GSC	SRPK2	F1/POF
1	14805600	14806800	Initiator/Drosophila-Promoters/Homer	SRPK2	F1/POF
1	14805600	14806800	OBP1	SRPK2	F1/POF
1	14805600	14806800	TRPS1	SRPK2	F1/POF
1	14854600	14855400	AR-halfsite	SRPK2	F1/POF
1	14854600	14855400	dof42	SRPK2	F1/POF
1	14854600	14855400	Erra	SRPK2	F1/POF
1	14854600	14855400	ERRg	SRPK2	F1/POF
1	14854600	14855400	Initiator/Drosophila-Promoters/Homer	SRPK2	F1/POF
1	14854600	14855400	STZ	SRPK2	F1/POF
1	14855400	14855600	At5g04390	SRPK2	F1/POF
1	14855400	14855600	AT5G23930	SRPK2	F1/POF
1	14855400	14855600	AZF1	SRPK2	F1/POF
1	14855400	14855600	ERF15	SRPK2	F1/POF
1	14855400	14855600	ERRg	SRPK2	F1/POF
1	14855400	14855600	Esrrb	SRPK2	F1/POF
1	14855400	14855600	Foxo1	SRPK2	F1/POF
1	14855400	14855600	Initiator/Drosophila-Promoters/Homer	SRPK2	F1/POF
1	14855400	14855600	IRF4	SRPK2	F1/POF
1	14855400	14855600	MafA	SRPK2	F1/POF
1	14855400	14855600	MYB88	SRPK2	F1/POF
1	14855400	14855600	Nr5a2	SRPK2	F1/POF
1	14855400	14855600	OBP1	SRPK2	F1/POF
1	14855400	14855600	PHA-4	SRPK2	F1/POF
1	14855400	14855600	RAP211	SRPK2	F1/POF
1	14855400	14855600	RARa	SRPK2	F1/POF
1	14855400	14855600	SF1	SRPK2	F1/POF
1	14855400	14855600	SPL9	SRPK2	F1/POF
1	14855400	14855600	STZ	SRPK2	F1/POF
1	14855400	14855600	THRb	SRPK2	F1/POF
1	14991400	14991600	AZF1	SRPK2	F1/POF
1	14991400	14991600	Initiator/Drosophila-Promoters/Homer	SRPK2	F1/POF
1	14991400	14991600	PHA-4	SRPK2	F1/POF
1	14991400	14991600	PSE	SRPK2	F1/POF
1	14991400	14991600	STZ	SRPK2	F1/POF
1	15098000	15098200	AR-halfsite	ATXN7L1	F1/POF
1	15098000	15098200	AT5G23930	ATXN7L1	F1/POF
1	15098000	15098200	CAMTA1	ATXN7L1	F1/POF
1	15098000	15098200	CDF3	ATXN7L1	F1/POF
1	15098000	15098200	COG1	ATXN7L1	F1/POF
1	15098000	15098200	PPARE	ATXN7L1	F1/POF
1	15098000	15098200	RBFox2	ATXN7L1	F1/POF
1	15098000	15098200	TEAD1	ATXN7L1	F1/POF
1	15098000	15098200	TEAD2	ATXN7L1	F1/POF
1	15098000	15098200	TEAD3	ATXN7L1	F1/POF
1	15098000	15098200	TEAD4	ATXN7L1	F1/POF
1	15098000	15098200	TEAD	ATXN7L1	F1/POF
1	15098000	15098200	Zac1	ATXN7L1	F1/POF
1	15111800	15112200	AR-halfsite	ATXN7L1	F1/POF
1	15111800	15112200	AT5G23930	ATXN7L1	F1/POF
1	15111800	15112200	BMAL1	ATXN7L1	F1/POF
1	15111800	15112200	ERF15	ATXN7L1	F1/POF
1	15111800	15112200	FEA4	ATXN7L1	F1/POF
1	15111800	15112200	HY5	ATXN7L1	F1/POF
1	15111800	15112200	MYB88	ATXN7L1	F1/POF
1	15111800	15112200	n-Myc	ATXN7L1	F1/POF
1	15111800	15112200	NPAS	ATXN7L1	F1/POF
1	15111800	15112200	PIF4	ATXN7L1	F1/POF
1	15111800	15112200	PIF5ox	ATXN7L1	F1/POF
1	15111800	15112200	RBFox2	ATXN7L1	F1/POF
1	15111800	15112200	Sox6	ATXN7L1	F1/POF
1	15111800	15112200	STZ	ATXN7L1	F1/POF
1	15111800	15112200	THRb	ATXN7L1	F1/POF
1	15112800	15113000	AT2G33550	ATXN7L1	F1/POF
1	15112800	15113000	At5g58900	ATXN7L1	F1/POF
1	15112800	15113000	AZF1	ATXN7L1	F1/POF
1	15112800	15113000	COG1	ATXN7L1	F1/POF
1	15112800	15113000	CRX	ATXN7L1	F1/POF
1	15112800	15113000	ERG	ATXN7L1	F1/POF
1	15112800	15113000	EWS:ERG-fusion	ATXN7L1	F1/POF
1	15112800	15113000	GATA3	ATXN7L1	F1/POF
1	15112800	15113000	Gata6	ATXN7L1	F1/POF
1	15112800	15113000	Initiator/Drosophila-Promoters/Homer	ATXN7L1	F1/POF
1	15112800	15113000	OBP1	ATXN7L1	F1/POF
1	15112800	15113000	RARa	ATXN7L1	F1/POF
1	15112800	15113000	STZ	ATXN7L1	F1/POF
1	15112800	15113000	THRb	ATXN7L1	F1/POF
1	15112800	15113000	TRPS1	ATXN7L1	F1/POF
1	15127800	15128400	ANAC013	ATXN7L1	F1/POF
1	15127800	15128400	ANAC016	ATXN7L1	F1/POF
1	15127800	15128400	ANAC028	ATXN7L1	F1/POF
1	15127800	15128400	ANAC045	ATXN7L1	F1/POF
1	15127800	15128400	ANAC057	ATXN7L1	F1/POF
1	15127800	15128400	ANAC070	ATXN7L1	F1/POF
1	15127800	15128400	AR-halfsite	ATXN7L1	F1/POF
1	15127800	15128400	AT1G69570	ATXN7L1	F1/POF
1	15127800	15128400	At5g04390	ATXN7L1	F1/POF
1	15127800	15128400	AZF1	ATXN7L1	F1/POF
1	15127800	15128400	CDF3	ATXN7L1	F1/POF
1	15127800	15128400	COG1	ATXN7L1	F1/POF
1	15127800	15128400	CRX	ATXN7L1	F1/POF
1	15127800	15128400	FoxL2	ATXN7L1	F1/POF
1	15127800	15128400	GSC	ATXN7L1	F1/POF
1	15127800	15128400	IRF4	ATXN7L1	F1/POF
1	15127800	15128400	NAC2	ATXN7L1	F1/POF
1	15127800	15128400	NST1	ATXN7L1	F1/POF
1	15127800	15128400	OBP1	ATXN7L1	F1/POF
1	15127800	15128400	PHA-4	ATXN7L1	F1/POF
1	15127800	15128400	SMB	ATXN7L1	F1/POF
1	15127800	15128400	STZ	ATXN7L1	F1/POF
1	15127800	15128400	VND1	ATXN7L1	F1/POF
1	15127800	15128400	VND2	ATXN7L1	F1/POF
1	15127800	15128400	VND6	ATXN7L1	F1/POF
1	15132800	15133400	Atf1	ATXN7L1	F1/POF
1	15132800	15133400	Atf7	ATXN7L1	F1/POF
1	15132800	15133400	AZF1	ATXN7L1	F1/POF
1	15132800	15133400	CREB5	ATXN7L1	F1/POF
1	15132800	15133400	Initiator/Drosophila-Promoters/Homer	ATXN7L1	F1/POF
1	15132800	15133400	LBD18	ATXN7L1	F1/POF
1	15132800	15133400	RBFox2	ATXN7L1	F1/POF
1	15132800	15133400	THRb	ATXN7L1	F1/POF
1	15133400	15133600	ARF16	ATXN7L1	F1/POF
1	15133400	15133600	At5g04390	ATXN7L1	F1/POF
1	15133400	15133600	At5g58900	ATXN7L1	F1/POF
1	15133400	15133600	AZF1	ATXN7L1	F1/POF
1	15133400	15133600	BMAL1	ATXN7L1	F1/POF
1	15133400	15133600	ELT-3	ATXN7L1	F1/POF
1	15133400	15133600	Foxo1	ATXN7L1	F1/POF
1	15133400	15133600	GATA3	ATXN7L1	F1/POF
1	15133400	15133600	Gata4	ATXN7L1	F1/POF
1	15133400	15133600	Gata6	ATXN7L1	F1/POF
1	15133400	15133600	HLF	ATXN7L1	F1/POF
1	15133400	15133600	LBD18	ATXN7L1	F1/POF
1	15133400	15133600	NPAS	ATXN7L1	F1/POF
1	15133400	15133600	PHA-4	ATXN7L1	F1/POF
1	15133400	15133600	PIF4	ATXN7L1	F1/POF
1	15133400	15133600	PIF5ox	ATXN7L1	F1/POF
1	15133400	15133600	PQM-1	ATXN7L1	F1/POF
1	15133400	15133600	Sox6	ATXN7L1	F1/POF
1	15133400	15133600	STZ	ATXN7L1	F1/POF
1	15133400	15133600	TEAD3	ATXN7L1	F1/POF
1	15133400	15133600	TRPS1	ATXN7L1	F1/POF
1	15157800	15158000	ANAC013	ATXN7L1	F1/POF
1	15157800	15158000	ANAC016	ATXN7L1	F1/POF
1	15157800	15158000	ANAC028	ATXN7L1	F1/POF
1	15157800	15158000	ANAC045	ATXN7L1	F1/POF
1	15157800	15158000	ANAC057	ATXN7L1	F1/POF
1	15157800	15158000	ANAC070	ATXN7L1	F1/POF
1	15157800	15158000	AZF1	ATXN7L1	F1/POF
1	15157800	15158000	CRX	ATXN7L1	F1/POF
1	15157800	15158000	GSC	ATXN7L1	F1/POF
1	15157800	15158000	LBD18	ATXN7L1	F1/POF
1	15157800	15158000	MYB88	ATXN7L1	F1/POF
1	15157800	15158000	NAC2	ATXN7L1	F1/POF
1	15157800	15158000	NST1	ATXN7L1	F1/POF
1	15157800	15158000	NTM1	ATXN7L1	F1/POF
1	15157800	15158000	PPARE	ATXN7L1	F1/POF
1	15157800	15158000	RBFox2	ATXN7L1	F1/POF
1	15157800	15158000	SMB	ATXN7L1	F1/POF
1	15157800	15158000	THRb	ATXN7L1	F1/POF
1	15157800	15158000	VND1	ATXN7L1	F1/POF
1	15157800	15158000	VND2	ATXN7L1	F1/POF
1	15157800	15158000	VND6	ATXN7L1	F1/POF
1	15157800	15158000	Zac1	ATXN7L1	F1/POF
1	15185000	15185400	ARE	ATXN7L1	F1/POF
1	15185000	15185400	AR-halfsite	ATXN7L1	F1/POF
1	15185000	15185400	COUP-TFII	ATXN7L1	F1/POF
1	15185000	15185400	CTCF	ATXN7L1	F1/POF
1	15185000	15185400	EAR2	ATXN7L1	F1/POF
1	15185000	15185400	Erra	ATXN7L1	F1/POF
1	15185000	15185400	ERRg	ATXN7L1	F1/POF
1	15185000	15185400	Esrrb	ATXN7L1	F1/POF
1	15185000	15185400	FEA4	ATXN7L1	F1/POF
1	15185000	15185400	FOXK1	ATXN7L1	F1/POF
1	15185000	15185400	FOXK2	ATXN7L1	F1/POF
1	15185000	15185400	Foxo1	ATXN7L1	F1/POF
1	15185000	15185400	HY5	ATXN7L1	F1/POF
1	15185000	15185400	Initiator/Drosophila-Promoters/Homer	ATXN7L1	F1/POF
1	15185000	15185400	LBD18	ATXN7L1	F1/POF
1	15185000	15185400	Nr5a2	ATXN7L1	F1/POF
1	15185000	15185400	RARa	ATXN7L1	F1/POF
1	15185000	15185400	SF1	ATXN7L1	F1/POF
1	15185000	15185400	STZ	ATXN7L1	F1/POF
1	15185000	15185400	THRb	ATXN7L1	F1/POF
1	15185000	15185400	VND6	ATXN7L1	F1/POF
1	15229800	15230200	ERG	ATXN7L1	F1/POF
1	15229800	15230200	GLIS3	ATXN7L1	F1/POF
1	15229800	15230200	LBD18	ATXN7L1	F1/POF
1	15229800	15230200	Rfx6	ATXN7L1	F1/POF
1	15229800	15230200	TEAD2	ATXN7L1	F1/POF
1	15229800	15230200	TEAD4	ATXN7L1	F1/POF
1	15229800	15230200	Zac1	ATXN7L1	F1/POF
1	15510600	15511400	AT1G72740	PIK3CG	F1/POF
1	15510600	15511400	AT3G25990	PIK3CG	F1/POF
1	15510600	15511400	COUP-TFII	PIK3CG	F1/POF
1	15510600	15511400	ERF15	PIK3CG	F1/POF
1	15510600	15511400	ERG	PIK3CG	F1/POF
1	15510600	15511400	Etv2	PIK3CG	F1/POF
1	15510600	15511400	ETV4	PIK3CG	F1/POF
1	15510600	15511400	EWS:ERG-fusion	PIK3CG	F1/POF
1	15510600	15511400	Fli1	PIK3CG	F1/POF
1	15510600	15511400	Initiator/Drosophila-Promoters/Homer	PIK3CG	F1/POF
1	15510600	15511400	PHA-4	PIK3CG	F1/POF
1	15510600	15511400	RARa	PIK3CG	F1/POF
1	15510600	15511400	SPL11	PIK3CG	F1/POF
1	15510600	15511400	SPL9	PIK3CG	F1/POF
1	15510600	15511400	STZ	PIK3CG	F1/POF
1	15510600	15511400	TBP3	PIK3CG	F1/POF
1	15510600	15511400	TEAD1	PIK3CG	F1/POF
1	15510600	15511400	TEAD2	PIK3CG	F1/POF
1	15510600	15511400	TEAD3	PIK3CG	F1/POF
1	15510600	15511400	TEAD4	PIK3CG	F1/POF
1	15510600	15511400	TEAD	PIK3CG	F1/POF
1	15510600	15511400	THRb	PIK3CG	F1/POF
1	15519200	15519600	AR-halfsite	PIK3CG	F1/POF
1	15519200	15519600	AT5G23930	PIK3CG	F1/POF
1	15519200	15519600	ERF15	PIK3CG	F1/POF
1	15519200	15519600	NFkB-p65	PIK3CG	F1/POF
1	15519200	15519600	PHA-4	PIK3CG	F1/POF
1	15519200	15519600	RARa	PIK3CG	F1/POF
1	15519200	15519600	STZ	PIK3CG	F1/POF
1	15522400	15523600	At5g04390	PIK3CG	F1/POF
1	15522400	15523600	COG1	PIK3CG	F1/POF
1	15522400	15523600	CRX	PIK3CG	F1/POF
1	15522400	15523600	GSC	PIK3CG	F1/POF
1	15522400	15523600	OBP1	PIK3CG	F1/POF
1	15522400	15523600	PHA-4	PIK3CG	F1/POF
1	15522400	15523600	PRDM15	PIK3CG	F1/POF
1	15522400	15523600	RUNX-AML	PIK3CG	F1/POF
1	15522400	15523600	STZ	PIK3CG	F1/POF
1	15522400	15523600	TEAD1	PIK3CG	F1/POF
1	15522400	15523600	TEAD2	PIK3CG	F1/POF
1	15522400	15523600	TEAD3	PIK3CG	F1/POF
1	15522400	15523600	TEAD4	PIK3CG	F1/POF
1	15523600	15524400	At1g49010	PIK3CG	F1/POF
1	15523600	15524400	AT1G69570	PIK3CG	F1/POF
1	15523600	15524400	At5g04390	PIK3CG	F1/POF
1	15523600	15524400	AZF1	PIK3CG	F1/POF
1	15523600	15524400	CDF3	PIK3CG	F1/POF
1	15523600	15524400	COG1	PIK3CG	F1/POF
1	15523600	15524400	HLH-1	PIK3CG	F1/POF
1	15523600	15524400	Initiator/Drosophila-Promoters/Homer	PIK3CG	F1/POF
1	15523600	15524400	IRF4	PIK3CG	F1/POF
1	15523600	15524400	LBD18	PIK3CG	F1/POF
1	15523600	15524400	MYB88	PIK3CG	F1/POF
1	15523600	15524400	OBP1	PIK3CG	F1/POF
1	15523600	15524400	STZ	PIK3CG	F1/POF
1	15524600	15524800	AR-halfsite	PIK3CG	F1/POF
1	15524600	15524800	At5g04390	PIK3CG	F1/POF
1	15524600	15524800	COUP-TFII	PIK3CG	F1/POF
1	15524600	15524800	EAR2	PIK3CG	F1/POF
1	15524600	15524800	Erra	PIK3CG	F1/POF
1	15524600	15524800	ERRg	PIK3CG	F1/POF
1	15524600	15524800	Esrrb	PIK3CG	F1/POF
1	15524600	15524800	Foxo1	PIK3CG	F1/POF
1	15524600	15524800	FUS3	PIK3CG	F1/POF
1	15524600	15524800	NFkB-p65	PIK3CG	F1/POF
1	15524600	15524800	RARa	PIK3CG	F1/POF
1	15524600	15524800	RBFox2	PIK3CG	F1/POF
1	15524600	15524800	STZ	PIK3CG	F1/POF
1	15524600	15524800	THRb	PIK3CG	F1/POF
1	15541400	15542000	AT1G69570	PIK3CG	F1/POF
1	15541400	15542000	At5g04390	PIK3CG	F1/POF
1	15541400	15542000	At5g58900	PIK3CG	F1/POF
1	15541400	15542000	AZF1	PIK3CG	F1/POF
1	15541400	15542000	bHLH80	PIK3CG	F1/POF
1	15541400	15542000	COG1	PIK3CG	F1/POF
1	15541400	15542000	EBF2	PIK3CG	F1/POF
1	15541400	15542000	Foxf1	PIK3CG	F1/POF
1	15541400	15542000	FoxL2	PIK3CG	F1/POF
1	15541400	15542000	HLF	PIK3CG	F1/POF
1	15541400	15542000	NFIL3	PIK3CG	F1/POF
1	15541400	15542000	NTM1	PIK3CG	F1/POF
1	15541400	15542000	OBP1	PIK3CG	F1/POF
1	15541400	15542000	PHA-4	PIK3CG	F1/POF
1	15541400	15542000	Sox6	PIK3CG	F1/POF
1	15541400	15542000	TRPS1	PIK3CG	F1/POF
1	15543200	15544200	AR-halfsite	PIK3CG	F1/POF
1	15543200	15544200	AT1G69570	PIK3CG	F1/POF
1	15543200	15544200	At5g08520	PIK3CG	F1/POF
1	15543200	15544200	CRX	PIK3CG	F1/POF
1	15543200	15544200	GSC	PIK3CG	F1/POF
1	15543200	15544200	Initiator/Drosophila-Promoters/Homer	PIK3CG	F1/POF
1	15543200	15544200	LBD18	PIK3CG	F1/POF
1	15543200	15544200	MYB88	PIK3CG	F1/POF
1	15543200	15544200	PRDM15	PIK3CG	F1/POF
1	15543200	15544200	Zac1	PIK3CG	F1/POF
1	15952800	15953400	ANAC045	SLC26A4	F1/POF
1	15952800	15953400	ANAC045	ENSAPLG00020003961	F1/POF
1	15952800	15953400	ANAC045	SLC26A3	F1/POF
1	15952800	15953400	AR-halfsite	SLC26A4	F1/POF
1	15952800	15953400	AR-halfsite	ENSAPLG00020003961	F1/POF
1	15952800	15953400	AR-halfsite	SLC26A3	F1/POF
1	15952800	15953400	AZF1	SLC26A4	F1/POF
1	15952800	15953400	AZF1	ENSAPLG00020003961	F1/POF
1	15952800	15953400	AZF1	SLC26A3	F1/POF
1	15952800	15953400	HLF	SLC26A4	F1/POF
1	15952800	15953400	HLF	ENSAPLG00020003961	F1/POF
1	15952800	15953400	HLF	SLC26A3	F1/POF
1	15952800	15953400	NFIL3	SLC26A4	F1/POF
1	15952800	15953400	NFIL3	ENSAPLG00020003961	F1/POF
1	15952800	15953400	NFIL3	SLC26A3	F1/POF
1	15952800	15953400	NFkB-p65	SLC26A4	F1/POF
1	15952800	15953400	NFkB-p65	ENSAPLG00020003961	F1/POF
1	15952800	15953400	NFkB-p65	SLC26A3	F1/POF
1	15952800	15953400	PHA-4	SLC26A4	F1/POF
1	15952800	15953400	PHA-4	ENSAPLG00020003961	F1/POF
1	15952800	15953400	PHA-4	SLC26A3	F1/POF
1	15952800	15953400	PPARE	SLC26A4	F1/POF
1	15952800	15953400	PPARE	ENSAPLG00020003961	F1/POF
1	15952800	15953400	PPARE	SLC26A3	F1/POF
1	15952800	15953400	THRb	SLC26A4	F1/POF
1	15952800	15953400	THRb	ENSAPLG00020003961	F1/POF
1	15952800	15953400	THRb	SLC26A3	F1/POF
1	15966800	15967000	AR-halfsite	SLC26A4	F1/POF
1	15966800	15967000	AR-halfsite	ENSAPLG00020003961	F1/POF
1	15966800	15967000	AR-halfsite	SLC26A3	F1/POF
1	15966800	15967000	AT3G25990	SLC26A4	F1/POF
1	15966800	15967000	AT3G25990	ENSAPLG00020003961	F1/POF
1	15966800	15967000	AT3G25990	SLC26A3	F1/POF
1	15966800	15967000	At5g04390	SLC26A4	F1/POF
1	15966800	15967000	At5g04390	ENSAPLG00020003961	F1/POF
1	15966800	15967000	At5g04390	SLC26A3	F1/POF
1	15966800	15967000	AZF1	SLC26A4	F1/POF
1	15966800	15967000	AZF1	ENSAPLG00020003961	F1/POF
1	15966800	15967000	AZF1	SLC26A3	F1/POF
1	15966800	15967000	CRX	SLC26A4	F1/POF
1	15966800	15967000	CRX	ENSAPLG00020003961	F1/POF
1	15966800	15967000	CRX	SLC26A3	F1/POF
1	15966800	15967000	FOXK1	SLC26A4	F1/POF
1	15966800	15967000	FOXK1	ENSAPLG00020003961	F1/POF
1	15966800	15967000	FOXK1	SLC26A3	F1/POF
1	15966800	15967000	Initiator/Drosophila-Promoters/Homer	SLC26A4	F1/POF
1	15966800	15967000	Initiator/Drosophila-Promoters/Homer	ENSAPLG00020003961	F1/POF
1	15966800	15967000	Initiator/Drosophila-Promoters/Homer	SLC26A3	F1/POF
1	15966800	15967000	SPL9	SLC26A4	F1/POF
1	15966800	15967000	SPL9	ENSAPLG00020003961	F1/POF
1	15966800	15967000	SPL9	SLC26A3	F1/POF
1	15966800	15967000	STZ	SLC26A4	F1/POF
1	15966800	15967000	STZ	ENSAPLG00020003961	F1/POF
1	15966800	15967000	STZ	SLC26A3	F1/POF
1	15967600	15968200	ANAC045	SLC26A4	F1/POF
1	15967600	15968200	ANAC045	ENSAPLG00020003961	F1/POF
1	15967600	15968200	ANAC045	SLC26A3	F1/POF
1	15967600	15968200	At1g49010	SLC26A4	F1/POF
1	15967600	15968200	At1g49010	ENSAPLG00020003961	F1/POF
1	15967600	15968200	At1g49010	SLC26A3	F1/POF
1	15967600	15968200	At5g08520	SLC26A4	F1/POF
1	15967600	15968200	At5g08520	ENSAPLG00020003961	F1/POF
1	15967600	15968200	At5g08520	SLC26A3	F1/POF
1	15967600	15968200	At5g58900	SLC26A4	F1/POF
1	15967600	15968200	At5g58900	ENSAPLG00020003961	F1/POF
1	15967600	15968200	At5g58900	SLC26A3	F1/POF
1	15967600	15968200	AZF1	SLC26A4	F1/POF
1	15967600	15968200	AZF1	ENSAPLG00020003961	F1/POF
1	15967600	15968200	AZF1	SLC26A3	F1/POF
1	15967600	15968200	CDF3	SLC26A4	F1/POF
1	15967600	15968200	CDF3	ENSAPLG00020003961	F1/POF
1	15967600	15968200	CDF3	SLC26A3	F1/POF
1	15967600	15968200	COG1	SLC26A4	F1/POF
1	15967600	15968200	COG1	ENSAPLG00020003961	F1/POF
1	15967600	15968200	COG1	SLC26A3	F1/POF
1	15967600	15968200	CRX	SLC26A4	F1/POF
1	15967600	15968200	CRX	ENSAPLG00020003961	F1/POF
1	15967600	15968200	CRX	SLC26A3	F1/POF
1	15967600	15968200	FUS3	SLC26A4	F1/POF
1	15967600	15968200	FUS3	ENSAPLG00020003961	F1/POF
1	15967600	15968200	FUS3	SLC26A3	F1/POF
1	15967600	15968200	MYB88	SLC26A4	F1/POF
1	15967600	15968200	MYB88	ENSAPLG00020003961	F1/POF
1	15967600	15968200	MYB88	SLC26A3	F1/POF
1	15967600	15968200	OBP1	SLC26A4	F1/POF
1	15967600	15968200	OBP1	ENSAPLG00020003961	F1/POF
1	15967600	15968200	OBP1	SLC26A3	F1/POF
1	15967600	15968200	RBFox2	SLC26A4	F1/POF
1	15967600	15968200	RBFox2	ENSAPLG00020003961	F1/POF
1	15967600	15968200	RBFox2	SLC26A3	F1/POF
1	15967600	15968200	Rfx6	SLC26A4	F1/POF
1	15967600	15968200	Rfx6	ENSAPLG00020003961	F1/POF
1	15967600	15968200	Rfx6	SLC26A3	F1/POF
1	15967600	15968200	SF1	SLC26A4	F1/POF
1	15967600	15968200	SF1	ENSAPLG00020003961	F1/POF
1	15967600	15968200	SF1	SLC26A3	F1/POF
1	15967600	15968200	Sox6	SLC26A4	F1/POF
1	15967600	15968200	Sox6	ENSAPLG00020003961	F1/POF
1	15967600	15968200	Sox6	SLC26A3	F1/POF
1	15967600	15968200	SPL9	SLC26A4	F1/POF
1	15967600	15968200	SPL9	ENSAPLG00020003961	F1/POF
1	15967600	15968200	SPL9	SLC26A3	F1/POF
1	16181200	16181600	At5g04390	ENSAPLG00020009241	F1/POF
1	16181200	16181600	AZF1	ENSAPLG00020009241	F1/POF
1	16181200	16181600	CRX	ENSAPLG00020009241	F1/POF
1	16181200	16181600	FOXK1	ENSAPLG00020009241	F1/POF
1	16181200	16181600	GLIS3	ENSAPLG00020009241	F1/POF
1	16181200	16181600	GSC	ENSAPLG00020009241	F1/POF
1	16181200	16181600	HLH-1	ENSAPLG00020009241	F1/POF
1	16181200	16181600	PHA-4	ENSAPLG00020009241	F1/POF
1	16181200	16181600	SPL9	ENSAPLG00020009241	F1/POF
1	16182000	16182200	At5g04390	ENSAPLG00020009241	F1/POF
1	16182000	16182200	Atf1	ENSAPLG00020009241	F1/POF
1	16182000	16182200	Atf2	ENSAPLG00020009241	F1/POF
1	16182000	16182200	Atf7	ENSAPLG00020009241	F1/POF
1	16182000	16182200	AZF1	ENSAPLG00020009241	F1/POF
1	16182000	16182200	bHLH122	ENSAPLG00020009241	F1/POF
1	16182000	16182200	bHLH80	ENSAPLG00020009241	F1/POF
1	16182000	16182200	bZIP50	ENSAPLG00020009241	F1/POF
1	16182000	16182200	c-Jun-CRE	ENSAPLG00020009241	F1/POF
1	16182000	16182200	CREB5	ENSAPLG00020009241	F1/POF
1	16182000	16182200	CRX	ENSAPLG00020009241	F1/POF
1	16182000	16182200	FEA4	ENSAPLG00020009241	F1/POF
1	16182000	16182200	Foxf1	ENSAPLG00020009241	F1/POF
1	16182000	16182200	FOXK1	ENSAPLG00020009241	F1/POF
1	16182000	16182200	FOXK2	ENSAPLG00020009241	F1/POF
1	16182000	16182200	FoxL2	ENSAPLG00020009241	F1/POF
1	16182000	16182200	Foxo3	ENSAPLG00020009241	F1/POF
1	16182000	16182200	JunD	ENSAPLG00020009241	F1/POF
1	16182000	16182200	LBD18	ENSAPLG00020009241	F1/POF
1	16182000	16182200	MafF	ENSAPLG00020009241	F1/POF
1	16182000	16182200	NFIL3	ENSAPLG00020009241	F1/POF
1	16182000	16182200	OBP1	ENSAPLG00020009241	F1/POF
1	16182000	16182200	PHA-4	ENSAPLG00020009241	F1/POF
1	16182000	16182200	RARa	ENSAPLG00020009241	F1/POF
1	16182000	16182200	STZ	ENSAPLG00020009241	F1/POF
1	16182000	16182200	TGA10	ENSAPLG00020009241	F1/POF
1	16182000	16182200	TGA1	ENSAPLG00020009241	F1/POF
1	16182000	16182200	TGA4	ENSAPLG00020009241	F1/POF
1	16182000	16182200	TGA5	ENSAPLG00020009241	F1/POF
1	16182000	16182200	TGA6	ENSAPLG00020009241	F1/POF
1	16182000	16182200	TGA9	ENSAPLG00020009241	F1/POF
1	16664200	16664600	AR-halfsite	TPRKB	F1/POF
1	16664200	16664600	At1g49010	TPRKB	F1/POF
1	16664200	16664600	At3g11280	TPRKB	F1/POF
1	16664200	16664600	At5g04390	TPRKB	F1/POF
1	16664200	16664600	At5g05790	TPRKB	F1/POF
1	16664200	16664600	At5g08520	TPRKB	F1/POF
1	16664200	16664600	At5g58900	TPRKB	F1/POF
1	16664200	16664600	CDF3	TPRKB	F1/POF
1	16664200	16664600	COG1	TPRKB	F1/POF
1	16664200	16664600	GATA3	TPRKB	F1/POF
1	16664200	16664600	HLF	TPRKB	F1/POF
1	16664200	16664600	OBP1	TPRKB	F1/POF
1	16664200	16664600	SPL11	TPRKB	F1/POF
1	16664200	16664600	SPL9	TPRKB	F1/POF
1	16664200	16664600	TRPS1	TPRKB	F1/POF
1	16678800	16679400	ANAC016	TPRKB	F1/POF
1	16678800	16679400	AR-halfsite	TPRKB	F1/POF
1	16678800	16679400	AT1G69570	TPRKB	F1/POF
1	16678800	16679400	AT2G33550	TPRKB	F1/POF
1	16678800	16679400	At5g04390	TPRKB	F1/POF
1	16678800	16679400	AZF1	TPRKB	F1/POF
1	16678800	16679400	bHLH80	TPRKB	F1/POF
1	16678800	16679400	CDF3	TPRKB	F1/POF
1	16678800	16679400	CRX	TPRKB	F1/POF
1	16678800	16679400	GSC	TPRKB	F1/POF
1	16678800	16679400	OBP1	TPRKB	F1/POF
1	16678800	16679400	STZ	TPRKB	F1/POF
1	17036200	17037200	AT2G33550	TRMU	F1/POF
1	17036200	17037200	At5g04390	TRMU	F1/POF
1	17036200	17037200	At5g58900	TRMU	F1/POF
1	17036200	17037200	AZF1	TRMU	F1/POF
1	17036200	17037200	CDF3	TRMU	F1/POF
1	17036200	17037200	GATA3	TRMU	F1/POF
1	17036200	17037200	PRDM15	TRMU	F1/POF
1	17036200	17037200	STZ	TRMU	F1/POF
1	17036200	17037200	TEAD1	TRMU	F1/POF
1	17036200	17037200	TRPS1	TRMU	F1/POF
1	17100400	17103400	AR-halfsite	TRMU	F1/POF
1	17100400	17103400	At1g49010	TRMU	F1/POF
1	17100400	17103400	At5g08520	TRMU	F1/POF
1	17100400	17103400	AZF1	TRMU	F1/POF
1	17100400	17103400	COUP-TFII	TRMU	F1/POF
1	17100400	17103400	EAR2	TRMU	F1/POF
1	17100400	17103400	FOXK1	TRMU	F1/POF
1	17100400	17103400	FOXK2	TRMU	F1/POF
1	17100400	17103400	Foxo1	TRMU	F1/POF
1	17100400	17103400	Initiator/Drosophila-Promoters/Homer	TRMU	F1/POF
1	17100400	17103400	MafA	TRMU	F1/POF
1	17100400	17103400	NPAS	TRMU	F1/POF
1	17100400	17103400	Nr5a2	TRMU	F1/POF
1	17100400	17103400	RARa	TRMU	F1/POF
1	17100400	17103400	RBFox2	TRMU	F1/POF
1	17100400	17103400	SF1	TRMU	F1/POF
1	17100400	17103400	STZ	TRMU	F1/POF
1	17100400	17103400	THRb	TRMU	F1/POF
1	17163400	17165400	ANAC070	TRMU	F1/POF
1	17163400	17165400	At1g49010	TRMU	F1/POF
1	17163400	17165400	AT1G69570	TRMU	F1/POF
1	17163400	17165400	AT3G25990	TRMU	F1/POF
1	17163400	17165400	At5g08520	TRMU	F1/POF
1	17163400	17165400	At5g58900	TRMU	F1/POF
1	17163400	17165400	AZF1	TRMU	F1/POF
1	17163400	17165400	CDF3	TRMU	F1/POF
1	17163400	17165400	COUP-TFII	TRMU	F1/POF
1	17163400	17165400	CRX	TRMU	F1/POF
1	17163400	17165400	Erra	TRMU	F1/POF
1	17163400	17165400	GSC	TRMU	F1/POF
1	17163400	17165400	NST1	TRMU	F1/POF
1	17163400	17165400	TEAD3	TRMU	F1/POF
1	17163400	17165400	THRb	TRMU	F1/POF
1	17165400	17165800	ANAC045	TRMU	F1/POF
1	17165400	17165800	AT2G33550	TRMU	F1/POF
1	17165400	17165800	At5g04390	TRMU	F1/POF
1	17165400	17165800	AZF1	TRMU	F1/POF
1	17165400	17165800	dof42	TRMU	F1/POF
1	17165400	17165800	EBF1	TRMU	F1/POF
1	17165400	17165800	ERG	TRMU	F1/POF
1	17165400	17165800	Erra	TRMU	F1/POF
1	17165400	17165800	LBD18	TRMU	F1/POF
1	17165400	17165800	Mef2a	TRMU	F1/POF
1	17165400	17165800	Mef2b	TRMU	F1/POF
1	17165400	17165800	Mef2c	TRMU	F1/POF
1	17165400	17165800	Mef2d	TRMU	F1/POF
1	17165400	17165800	NFkB-p65	TRMU	F1/POF
1	17165400	17165800	NTM1	TRMU	F1/POF
1	17165400	17165800	PRDM15	TRMU	F1/POF
1	17165400	17165800	RARa	TRMU	F1/POF
1	17165400	17165800	STZ	TRMU	F1/POF
1	17165400	17165800	VND6	TRMU	F1/POF
1	17165800	17166200	AT1G69570	TRMU	F1/POF
1	17165800	17166200	AZF1	TRMU	F1/POF
1	17165800	17166200	Barx1	TRMU	F1/POF
1	17165800	17166200	bZIP50	TRMU	F1/POF
1	17165800	17166200	CDF3	TRMU	F1/POF
1	17165800	17166200	COG1	TRMU	F1/POF
1	17165800	17166200	OBP1	TRMU	F1/POF
1	17165800	17166200	PHA-4	TRMU	F1/POF
1	17165800	17166200	RARa	TRMU	F1/POF
1	17165800	17166200	Sox6	TRMU	F1/POF
1	17202800	17203400	AT1G72740	TRMU	F1/POF
1	17202800	17203400	BMAL1	TRMU	F1/POF
1	17202800	17203400	CRX	TRMU	F1/POF
1	17202800	17203400	GSC	TRMU	F1/POF
1	17202800	17203400	Initiator/Drosophila-Promoters/Homer	TRMU	F1/POF
1	17202800	17203400	PHA-4	TRMU	F1/POF
1	17202800	17203400	PSE	TRMU	F1/POF
1	17202800	17203400	RARa	TRMU	F1/POF
1	17202800	17203400	Sox6	TRMU	F1/POF
1	17202800	17203400	SPL9	TRMU	F1/POF
1	17202800	17203400	STZ	TRMU	F1/POF
1	17202800	17203400	THRb	TRMU	F1/POF
1	17203400	17204200	At1g49010	TRMU	F1/POF
1	17203400	17204200	AT1G69570	TRMU	F1/POF
1	17203400	17204200	At3g11280	TRMU	F1/POF
1	17203400	17204200	At5g05790	TRMU	F1/POF
1	17203400	17204200	At5g08520	TRMU	F1/POF
1	17203400	17204200	AZF1	TRMU	F1/POF
1	17203400	17204200	Gata1	TRMU	F1/POF
1	17203400	17204200	Gata2	TRMU	F1/POF
1	17203400	17204200	GATA3	TRMU	F1/POF
1	17203400	17204200	Gata4	TRMU	F1/POF
1	17203400	17204200	Gata6	TRMU	F1/POF
1	17203400	17204200	PHA-4	TRMU	F1/POF
1	17203400	17204200	RBFox2	TRMU	F1/POF
1	17203400	17204200	Sp2	TRMU	F1/POF
1	17203400	17204200	TRPS1	TRMU	F1/POF
1	17204200	17204600	AT1G72740	TRMU	F1/POF
1	17204200	17204600	AZF1	TRMU	F1/POF
1	17204200	17204600	BMAL1	TRMU	F1/POF
1	17204200	17204600	CDF3	TRMU	F1/POF
1	17204200	17204600	CRX	TRMU	F1/POF
1	17204200	17204600	EBF1	TRMU	F1/POF
1	17204200	17204600	EBF2	TRMU	F1/POF
1	17204200	17204600	EBF	TRMU	F1/POF
1	17204200	17204600	FEA4	TRMU	F1/POF
1	17204200	17204600	Foxf1	TRMU	F1/POF
1	17204200	17204600	FOXK1	TRMU	F1/POF
1	17204200	17204600	FOXK2	TRMU	F1/POF
1	17204200	17204600	FoxL2	TRMU	F1/POF
1	17204200	17204600	Foxo1	TRMU	F1/POF
1	17204200	17204600	Foxo3	TRMU	F1/POF
1	17204200	17204600	HLH-1	TRMU	F1/POF
1	17204200	17204600	HY5	TRMU	F1/POF
1	17204200	17204600	LBD18	TRMU	F1/POF
1	17204200	17204600	MYB116	TRMU	F1/POF
1	17204200	17204600	NPAS	TRMU	F1/POF
1	17204200	17204600	OBP1	TRMU	F1/POF
1	17204200	17204600	PHA-4	TRMU	F1/POF
1	17204200	17204600	PIF4	TRMU	F1/POF
1	17204200	17204600	PIF5ox	TRMU	F1/POF
1	17204200	17204600	RAP211	TRMU	F1/POF
1	17204200	17204600	Sox6	TRMU	F1/POF
1	17204200	17204600	THRb	TRMU	F1/POF
1	17204600	17204800	BMAL1	TRMU	F1/POF
1	17204600	17204800	MafA	TRMU	F1/POF
1	17204600	17204800	MYB116	TRMU	F1/POF
1	17204600	17204800	Sox6	TRMU	F1/POF
1	17204600	17204800	STZ	TRMU	F1/POF
1	17204600	17204800	TEAD1	TRMU	F1/POF
1	17204600	17204800	TEAD2	TRMU	F1/POF
1	17204600	17204800	TEAD3	TRMU	F1/POF
1	17204600	17204800	TEAD4	TRMU	F1/POF
1	17204600	17204800	TEAD	TRMU	F1/POF
1	17204600	17204800	THRb	TRMU	F1/POF
1	20221400	20221600	At5g04390	CRELD2	F1/POF
1	20221400	20221600	AZF1	CRELD2	F1/POF
1	20221400	20221600	FUS3	CRELD2	F1/POF
1	20221400	20221600	HLF	CRELD2	F1/POF
1	20221400	20221600	NFIL3	CRELD2	F1/POF
1	20221400	20221600	RBFox2	CRELD2	F1/POF
1	20221400	20221600	STZ	CRELD2	F1/POF
1	20222000	20222400	AR-halfsite	CRELD2	F1/POF
1	20222000	20222400	At1g49010	CRELD2	F1/POF
1	20222000	20222400	At5g04390	CRELD2	F1/POF
1	20222000	20222400	At5g58900	CRELD2	F1/POF
1	20222000	20222400	AZF1	CRELD2	F1/POF
1	20222000	20222400	ERF15	CRELD2	F1/POF
1	20222000	20222400	FUS3	CRELD2	F1/POF
1	20222000	20222400	IRF4	CRELD2	F1/POF
1	20222000	20222400	LBD18	CRELD2	F1/POF
1	20222000	20222400	RARa	CRELD2	F1/POF
1	20222000	20222400	RBFox2	CRELD2	F1/POF
1	20223000	20223200	ANAC045	CRELD2	F1/POF
1	20223000	20223200	AR-halfsite	CRELD2	F1/POF
1	20223000	20223200	AT5G23930	CRELD2	F1/POF
1	20223000	20223200	At5g58900	CRELD2	F1/POF
1	20223000	20223200	ELT-3	CRELD2	F1/POF
1	20223000	20223200	Foxo1	CRELD2	F1/POF
1	20223000	20223200	GATA3	CRELD2	F1/POF
1	20223000	20223200	Gata4	CRELD2	F1/POF
1	20223000	20223200	Gata6	CRELD2	F1/POF
1	20223000	20223200	OBP1	CRELD2	F1/POF
1	20223000	20223200	RAP211	CRELD2	F1/POF
1	20223000	20223200	RARa	CRELD2	F1/POF
1	20223000	20223200	TRPS1	CRELD2	F1/POF
1	20223000	20223200	Zac1	CRELD2	F1/POF
1	20233000	20233600	AR-halfsite	ENSAPLG00020015869	F1/POF
1	20233000	20233600	AR-halfsite	ALG12	F1/POF
1	20233000	20233600	AR-halfsite	CRELD2	F1/POF
1	20233000	20233600	CRX	ENSAPLG00020015869	F1/POF
1	20233000	20233600	CRX	ALG12	F1/POF
1	20233000	20233600	CRX	CRELD2	F1/POF
1	20233000	20233600	Foxo1	ENSAPLG00020015869	F1/POF
1	20233000	20233600	Foxo1	ALG12	F1/POF
1	20233000	20233600	Foxo1	CRELD2	F1/POF
1	20233000	20233600	GLIS3	ENSAPLG00020015869	F1/POF
1	20233000	20233600	GLIS3	ALG12	F1/POF
1	20233000	20233600	GLIS3	CRELD2	F1/POF
1	20233000	20233600	GSC	ENSAPLG00020015869	F1/POF
1	20233000	20233600	GSC	ALG12	F1/POF
1	20233000	20233600	GSC	CRELD2	F1/POF
1	20233000	20233600	OBP1	ENSAPLG00020015869	F1/POF
1	20233000	20233600	OBP1	ALG12	F1/POF
1	20233000	20233600	OBP1	CRELD2	F1/POF
1	20233600	20233800	ANAC045	ENSAPLG00020015869	F1/POF
1	20233600	20233800	ANAC045	ALG12	F1/POF
1	20233600	20233800	ANAC045	CRELD2	F1/POF
1	20233600	20233800	AR-halfsite	ENSAPLG00020015869	F1/POF
1	20233600	20233800	AR-halfsite	ALG12	F1/POF
1	20233600	20233800	AR-halfsite	CRELD2	F1/POF
1	20233600	20233800	At5g04390	ENSAPLG00020015869	F1/POF
1	20233600	20233800	At5g04390	ALG12	F1/POF
1	20233600	20233800	At5g04390	CRELD2	F1/POF
1	20233600	20233800	ERRg	ENSAPLG00020015869	F1/POF
1	20233600	20233800	ERRg	ALG12	F1/POF
1	20233600	20233800	ERRg	CRELD2	F1/POF
1	20233600	20233800	GLIS3	ENSAPLG00020015869	F1/POF
1	20233600	20233800	GLIS3	ALG12	F1/POF
1	20233600	20233800	GLIS3	CRELD2	F1/POF
1	20233600	20233800	MYB116	ENSAPLG00020015869	F1/POF
1	20233600	20233800	MYB116	ALG12	F1/POF
1	20233600	20233800	MYB116	CRELD2	F1/POF
1	20233600	20233800	OBP1	ENSAPLG00020015869	F1/POF
1	20233600	20233800	OBP1	ALG12	F1/POF
1	20233600	20233800	OBP1	CRELD2	F1/POF
1	20233600	20233800	SPL9	ENSAPLG00020015869	F1/POF
1	20233600	20233800	SPL9	ALG12	F1/POF
1	20233600	20233800	SPL9	CRELD2	F1/POF
1	20233600	20233800	Srebp1a	ENSAPLG00020015869	F1/POF
1	20233600	20233800	Srebp1a	ALG12	F1/POF
1	20233600	20233800	Srebp1a	CRELD2	F1/POF
1	20233600	20233800	STZ	ENSAPLG00020015869	F1/POF
1	20233600	20233800	STZ	ALG12	F1/POF
1	20233600	20233800	STZ	CRELD2	F1/POF
1	20233600	20233800	THRb	ENSAPLG00020015869	F1/POF
1	20233600	20233800	THRb	ALG12	F1/POF
1	20233600	20233800	THRb	CRELD2	F1/POF
1	20236600	20237400	ANAC045	ENSAPLG00020015869	F1/POF
1	20236600	20237400	ANAC045	ALG12	F1/POF
1	20236600	20237400	AR-halfsite	ENSAPLG00020015869	F1/POF
1	20236600	20237400	AR-halfsite	ALG12	F1/POF
1	20236600	20237400	AZF1	ENSAPLG00020015869	F1/POF
1	20236600	20237400	AZF1	ALG12	F1/POF
1	20236600	20237400	MYB88	ENSAPLG00020015869	F1/POF
1	20236600	20237400	MYB88	ALG12	F1/POF
1	20236600	20237400	STZ	ENSAPLG00020015869	F1/POF
1	20236600	20237400	STZ	ALG12	F1/POF
1	20236600	20237400	THRb	ENSAPLG00020015869	F1/POF
1	20236600	20237400	THRb	ALG12	F1/POF
1	21731600	21732000	AT2G33550	PANX2	F1/POF
1	21731600	21732000	AZF1	PANX2	F1/POF
1	21731600	21732000	PHA-4	PANX2	F1/POF
1	21731600	21732000	TEAD3	PANX2	F1/POF
1	21731600	21732000	TEAD4	PANX2	F1/POF
1	21820400	21820600	At1g49010	SELENOO	F1/POF
1	21820400	21820600	At5g58900	SELENOO	F1/POF
1	21820400	21820600	Gata1	SELENOO	F1/POF
1	21820400	21820600	Gata2	SELENOO	F1/POF
1	21820400	21820600	GATA3	SELENOO	F1/POF
1	21820400	21820600	Gata4	SELENOO	F1/POF
1	21820400	21820600	Gata6	SELENOO	F1/POF
1	21820400	21820600	LBD18	SELENOO	F1/POF
1	21820400	21820600	TRPS1	SELENOO	F1/POF
1	21820600	21821000	AR-halfsite	SELENOO	F1/POF
1	21820600	21821000	At5g04390	SELENOO	F1/POF
1	21820600	21821000	AZF1	SELENOO	F1/POF
1	21820600	21821000	Foxo1	SELENOO	F1/POF
1	21820600	21821000	FUS3	SELENOO	F1/POF
1	21820600	21821000	LBD18	SELENOO	F1/POF
1	21820600	21821000	NFkB-p65	SELENOO	F1/POF
1	21820600	21821000	RBFox2	SELENOO	F1/POF
1	21820600	21821000	Rfx6	SELENOO	F1/POF
1	21820600	21821000	STZ	SELENOO	F1/POF
1	21820600	21821000	THRb	SELENOO	F1/POF
1	21854400	21855200	AR-halfsite	TRABD	F1/POF
1	21854400	21855200	AR-halfsite	ENSAPLG00020015881	F1/POF
1	21854400	21855200	AT1G72740	TRABD	F1/POF
1	21854400	21855200	AT1G72740	ENSAPLG00020015881	F1/POF
1	21854400	21855200	At5g04390	TRABD	F1/POF
1	21854400	21855200	At5g04390	ENSAPLG00020015881	F1/POF
1	21854400	21855200	AT5G23930	TRABD	F1/POF
1	21854400	21855200	AT5G23930	ENSAPLG00020015881	F1/POF
1	21854400	21855200	AZF1	TRABD	F1/POF
1	21854400	21855200	AZF1	ENSAPLG00020015881	F1/POF
1	21854400	21855200	bHLH80	TRABD	F1/POF
1	21854400	21855200	bHLH80	ENSAPLG00020015881	F1/POF
1	21854400	21855200	ERF15	TRABD	F1/POF
1	21854400	21855200	ERF15	ENSAPLG00020015881	F1/POF
1	21854400	21855200	HLH-1	TRABD	F1/POF
1	21854400	21855200	HLH-1	ENSAPLG00020015881	F1/POF
1	21854400	21855200	IRF4	TRABD	F1/POF
1	21854400	21855200	IRF4	ENSAPLG00020015881	F1/POF
1	21854400	21855200	Sox6	TRABD	F1/POF
1	21854400	21855200	Sox6	ENSAPLG00020015881	F1/POF
1	21854400	21855200	STZ	TRABD	F1/POF
1	21854400	21855200	STZ	ENSAPLG00020015881	F1/POF
1	21854400	21855200	TBP3	TRABD	F1/POF
1	21854400	21855200	TBP3	ENSAPLG00020015881	F1/POF
1	21854400	21855200	THRb	TRABD	F1/POF
1	21854400	21855200	THRb	ENSAPLG00020015881	F1/POF
1	21855200	21855800	AR-halfsite	TRABD	F1/POF
1	21855200	21855800	AR-halfsite	ENSAPLG00020015881	F1/POF
1	21855200	21855800	Foxf1	TRABD	F1/POF
1	21855200	21855800	Foxf1	ENSAPLG00020015881	F1/POF
1	21855200	21855800	FOXK1	TRABD	F1/POF
1	21855200	21855800	FOXK1	ENSAPLG00020015881	F1/POF
1	21855200	21855800	FOXK2	TRABD	F1/POF
1	21855200	21855800	FOXK2	ENSAPLG00020015881	F1/POF
1	21855200	21855800	Foxo1	TRABD	F1/POF
1	21855200	21855800	Foxo1	ENSAPLG00020015881	F1/POF
1	21855200	21855800	Foxo3	TRABD	F1/POF
1	21855200	21855800	Foxo3	ENSAPLG00020015881	F1/POF
1	21855200	21855800	FOXP1	TRABD	F1/POF
1	21855200	21855800	FOXP1	ENSAPLG00020015881	F1/POF
1	21855200	21855800	FUS3	TRABD	F1/POF
1	21855200	21855800	FUS3	ENSAPLG00020015881	F1/POF
1	21855200	21855800	HLF	TRABD	F1/POF
1	21855200	21855800	HLF	ENSAPLG00020015881	F1/POF
1	21855200	21855800	LBD18	TRABD	F1/POF
1	21855200	21855800	LBD18	ENSAPLG00020015881	F1/POF
1	21855200	21855800	PHA-4	TRABD	F1/POF
1	21855200	21855800	PHA-4	ENSAPLG00020015881	F1/POF
1	21855200	21855800	PPARE	TRABD	F1/POF
1	21855200	21855800	PPARE	ENSAPLG00020015881	F1/POF
1	21855200	21855800	RBFox2	TRABD	F1/POF
1	21855200	21855800	RBFox2	ENSAPLG00020015881	F1/POF
1	21855200	21855800	THRb	TRABD	F1/POF
1	21855200	21855800	THRb	ENSAPLG00020015881	F1/POF
1	21908400	21909200	At1g49010	MAPK12	F1/POF
1	21908400	21909200	AT1G69570	MAPK12	F1/POF
1	21908400	21909200	AT2G33550	MAPK12	F1/POF
1	21908400	21909200	AZF1	MAPK12	F1/POF
1	21908400	21909200	CDF3	MAPK12	F1/POF
1	21908400	21909200	COG1	MAPK12	F1/POF
1	21908400	21909200	COUP-TFII	MAPK12	F1/POF
1	21908400	21909200	EAR2	MAPK12	F1/POF
1	21908400	21909200	GLIS3	MAPK12	F1/POF
1	21908400	21909200	Initiator/Drosophila-Promoters/Homer	MAPK12	F1/POF
1	21908400	21909200	Mef2a	MAPK12	F1/POF
1	21908400	21909200	OBP1	MAPK12	F1/POF
1	21908400	21909200	STZ	MAPK12	F1/POF
1	21908400	21909200	THRb	MAPK12	F1/POF
1	22196000	22196200	At1g49010	PLXNB2	F1/POF
1	22196000	22196200	PHA-4	PLXNB2	F1/POF
1	22196000	22196200	TRPS1	PLXNB2	F1/POF
1	22196000	22196200	Zac1	PLXNB2	F1/POF
1	22307000	22307400	ANAC045	PLXNB2	F1/POF
1	22307000	22307400	At1g49010	PLXNB2	F1/POF
1	22307000	22307400	AT3G25990	PLXNB2	F1/POF
1	22307000	22307400	At5g04390	PLXNB2	F1/POF
1	22307000	22307400	At5g05790	PLXNB2	F1/POF
1	22307000	22307400	At5g58900	PLXNB2	F1/POF
1	22307000	22307400	AZF1	PLXNB2	F1/POF
1	22307000	22307400	CRX	PLXNB2	F1/POF
1	22307000	22307400	ERG	PLXNB2	F1/POF
1	22307000	22307400	ETS1	PLXNB2	F1/POF
1	22307000	22307400	ETV4	PLXNB2	F1/POF
1	22307000	22307400	Fli1	PLXNB2	F1/POF
1	22307000	22307400	Gata1	PLXNB2	F1/POF
1	22307000	22307400	Gata2	PLXNB2	F1/POF
1	22307000	22307400	GATA3	PLXNB2	F1/POF
1	22307000	22307400	Gata4	PLXNB2	F1/POF
1	22307000	22307400	Gata6	PLXNB2	F1/POF
1	22307000	22307400	GLIS3	PLXNB2	F1/POF
1	22307000	22307400	GSC	PLXNB2	F1/POF
1	22307000	22307400	OBP1	PLXNB2	F1/POF
1	22307000	22307400	PHA-4	PLXNB2	F1/POF
1	22307000	22307400	RBFox2	PLXNB2	F1/POF
1	22307000	22307400	Sox6	PLXNB2	F1/POF
1	22307000	22307400	STZ	PLXNB2	F1/POF
1	22307000	22307400	TRPS1	PLXNB2	F1/POF
1	22307400	22308000	At5g04390	PLXNB2	F1/POF
1	22307400	22308000	AZF1	PLXNB2	F1/POF
1	22307400	22308000	FoxL2	PLXNB2	F1/POF
1	22307400	22308000	Foxo1	PLXNB2	F1/POF
1	22307400	22308000	MafA	PLXNB2	F1/POF
1	22307400	22308000	PHA-4	PLXNB2	F1/POF
1	22307400	22308000	PRDM15	PLXNB2	F1/POF
1	22307400	22308000	STZ	PLXNB2	F1/POF
1	22308000	22309600	AT3G25990	PLXNB2	F1/POF
1	22308000	22309600	CDF3	PLXNB2	F1/POF
1	22308000	22309600	GATA3	PLXNB2	F1/POF
1	22308000	22309600	Gata4	PLXNB2	F1/POF
1	22308000	22309600	Gata6	PLXNB2	F1/POF
1	22308000	22309600	NFkB-p65	PLXNB2	F1/POF
1	22308000	22309600	RAP211	PLXNB2	F1/POF
1	22308000	22309600	Sox6	PLXNB2	F1/POF
1	22308000	22309600	STZ	PLXNB2	F1/POF
1	22308000	22309600	TEAD2	PLXNB2	F1/POF
1	22308000	22309600	THRb	PLXNB2	F1/POF
1	22308000	22309600	TRPS1	PLXNB2	F1/POF
1	22308000	22309600	Zac1	PLXNB2	F1/POF
1	22309600	22309800	AT2G33550	PLXNB2	F1/POF
1	22309600	22309800	At5g04390	PLXNB2	F1/POF
1	22309600	22309800	AZF1	PLXNB2	F1/POF
1	22309600	22309800	dof42	PLXNB2	F1/POF
1	22309600	22309800	FUS3	PLXNB2	F1/POF
1	22309600	22309800	OBP1	PLXNB2	F1/POF
1	22309600	22309800	RBFox2	PLXNB2	F1/POF
1	22309600	22309800	STZ	PLXNB2	F1/POF
1	27113600	27113800	AR-halfsite	ST7	F1/POF
1	27113600	27113800	AT3G25990	ST7	F1/POF
1	27113600	27113800	AZF1	ST7	F1/POF
1	27113600	27113800	COUP-TFII	ST7	F1/POF
1	27113600	27113800	CRX	ST7	F1/POF
1	27113600	27113800	EAR2	ST7	F1/POF
1	27113600	27113800	Foxf1	ST7	F1/POF
1	27113600	27113800	FoxL2	ST7	F1/POF
1	27113600	27113800	GSC	ST7	F1/POF
1	27113600	27113800	HLF	ST7	F1/POF
1	27113600	27113800	PHA-4	ST7	F1/POF
1	27113600	27113800	TGA10	ST7	F1/POF
1	27113600	27113800	TGA9	ST7	F1/POF
1	27113600	27113800	THRb	ST7	F1/POF
1	27114000	27114400	AT1G72740	ST7	F1/POF
1	27114000	27114400	AT3G25990	ST7	F1/POF
1	27114000	27114400	AZF1	ST7	F1/POF
1	27114000	27114400	Foxf1	ST7	F1/POF
1	27114000	27114400	FoxL2	ST7	F1/POF
1	27114000	27114400	Mef2c	ST7	F1/POF
1	27114000	27114400	PHA-4	ST7	F1/POF
1	27114000	27114400	PSE	ST7	F1/POF
1	27114000	27114400	SPL11	ST7	F1/POF
1	27114000	27114400	SPL9	ST7	F1/POF
1	27114000	27114400	STZ	ST7	F1/POF
1	27502600	27503400	AR-halfsite	TES	F1/POF
1	27502600	27503400	At5g04390	TES	F1/POF
1	27502600	27503400	Atf1	TES	F1/POF
1	27502600	27503400	Atf2	TES	F1/POF
1	27502600	27503400	Atf7	TES	F1/POF
1	27502600	27503400	AZF1	TES	F1/POF
1	27502600	27503400	bHLH80	TES	F1/POF
1	27502600	27503400	bZIP50	TES	F1/POF
1	27502600	27503400	c-Jun-CRE	TES	F1/POF
1	27502600	27503400	CREB5	TES	F1/POF
1	27502600	27503400	FEA4	TES	F1/POF
1	27502600	27503400	HLH-1	TES	F1/POF
1	27502600	27503400	PRDM15	TES	F1/POF
1	27502600	27503400	RAP211	TES	F1/POF
1	27502600	27503400	STZ	TES	F1/POF
1	27502600	27503400	TGA10	TES	F1/POF
1	27502600	27503400	TGA1	TES	F1/POF
1	27502600	27503400	TGA6	TES	F1/POF
1	27502600	27503400	TGA9	TES	F1/POF
1	27502600	27503400	THRb	TES	F1/POF
1	29160800	29161000	At1g49010	BMT2	F1/POF
1	29160800	29161000	At3g11280	BMT2	F1/POF
1	29160800	29161000	At5g04390	BMT2	F1/POF
1	29160800	29161000	At5g05790	BMT2	F1/POF
1	29160800	29161000	At5g08520	BMT2	F1/POF
1	29160800	29161000	At5g58900	BMT2	F1/POF
1	29160800	29161000	AZF1	BMT2	F1/POF
1	29160800	29161000	CRE	BMT2	F1/POF
1	29160800	29161000	ELT-3	BMT2	F1/POF
1	29160800	29161000	FEA4	BMT2	F1/POF
1	29160800	29161000	FOXK1	BMT2	F1/POF
1	29160800	29161000	FUS3	BMT2	F1/POF
1	29160800	29161000	GATA3	BMT2	F1/POF
[truncated: 271,151+ more rows]

## Sheet: Table S10
Supplementary Table 10 The core TF interaction in GRN and the TF interaction predicted by STRING
TF1	TF2
ATF3	FOSL2
ATF3	MAFF
ATF3	JUND
ATF3	FOS
ATF7	FOSL2
ATF7	FOS
ATF7	JUND
BACH2	IRF4
BACH2	GATA3
BACH2	MAFA
BACH2	MEF2C
BACH2	MAFF
CREB5	FOS
CREB5	FOSL2
CREB5	JUND
ETS1	GATA3
ETS1	MEF2C
FLI1	GATA2
FOS	FOSL2
FOS	GATA3
FOS	MAFA
FOS	GATA2
FOS	MAFF
FOS	JUND
FOSL2	GATA3
FOSL2	MAFF
FOSL2	GATA2
FOSL2	MAFA
FOSL2	JUND
FOXO1	FOXO3
FOXP1	GATA3
GATA2	PGR
GATA2	GATA6
GATA2	NR5A2
GATA3	PGR
GATA3	MEF2D
GATA6	WT1
GATA6	MEF2C
GATA6	TRPS1
GATA6	NR5A2
GLIS3	OTX2
HLF	NFIL3
MEF2C	MEF2D
MEF2D	RBFOX2
NR5A2	WT1
FOXO1	SPL9
FOXO1	THRB
FOXO1	ETV4
FOXO1	ATF3
FOXO1	RBFOX2
FOXO1	MAFA
FOXO1	TRPS1
BHLHA15	ATF3
BHLHA15	THRB
BHLHA15	TEAD3
BHLHA15	TRPS1
BHLHA15	ETS1
BHLHA15	FOXK1
BHLHA15	PGR
BHLHA15	MAFF
BHLHA15	GATA2
BHLHA15	RBFOX2
BHLHA15	IRF4
BHLHA15	FOXO1
BHLHA15	GATA3
BHLHA15	FOXO3
BHLHA15	GATA6
BHLHA15	FOXK2
BHLHA15	NR5A2
BHLHA15	RARA
BHLHA15	ERG
BHLHA15	BHLH80
BHLHA15	ETV4
BHLHA15	SP2
BHLHA15	FOXP1
BHLHA15	ESRRB
BHLHA15	MAFA
BHLHA15	FOXM1
SP2	RBFOX2
SP2	SP2
SP2	MEF2C
SP2	ETS1
SP2	THRB
SP2	GLIS3
SP2	HLF
NR5A2	TRPS1
NR5A2	ESRRB
NR5A2	GATA2
NR5A2	NR5A2
NR5A2	GATA6
NR5A2	ERG
NR5A2	PPARA
NR5A2	FOXO1
NR5A2	GATA3
NR5A2	RBFOX2
NR5A2	THRB
NR5A2	FOXO3
NR5A2	RARA
NR5A2	MAFA
NR5A2	SOX6
NR5A2	ETV4
NR5A2	FOXK1
NR5A2	NFIL3
NR5A2	BHLH80
NR5A2	HLF
NR5A2	PGR
NR5A2	GLIS3
FOSL2	MEF2D
FOSL2	SOX6
FOSL2	GLIS3
FOSL2	FOXK1
FOSL2	FOXO3
FOSL2	RBFOX2
FOSL2	IRF4
FOSL2	TRPS1
FOSL2	ETS1
FOSL2	GATA6
FOSL2	MEF2C
FOSL2	BHLH80
FOSL2	ETV4
FOSL2	FLI1
FOSL2	RARA
FOSL2	THRB
FOSL2	TEAD3
FOSL2	FOXK2
FOSL2	FOXO1
FOSL2	FOXP1
FOSL2	PGR
ERG	BHLH80
ERG	RARA
ERG	FOXK2
ERG	ESRRB
ERG	THRB
ERG	NFIL3
ERG	ETS1
ERG	HLF
ERG	TEAD3
ERG	SOX6
ERG	FOXO3
ERG	TRPS1
ERG	ERG
ERG	FOXM1
ERG	FOXK1
ERG	RBFOX2
ERG	FOXO1
ERG	FOXP1
ERG	GATA6
ERG	GATA2
ERG	GATA3
GATA6	THRB
GATA6	RBFOX2
GATA6	GATA3
GATA6	GATA6
GATA6	GATA2
PPARA	MAFA
PPARA	TRPS1
PPARA	THRB
PPARA	RARA
PPARA	OTX2
PPARA	RBFOX2
MAFF	NR5A2
MAFF	THRB
MAFF	RARA
MAFF	GLIS3
MAFF	ETS1
MAFF	FLI1
MAFF	ERG
VDR	TRPS1
VDR	NR5A2
VDR	THRB
VDR	FOXO1
VDR	TEAD3
VDR	GATA3
VDR	GATA6
VDR	RARA
VDR	FLI1
VDR	GLIS3
VDR	FOXK1
VDR	GATA2
VDR	SOX6
VDR	HLF
VDR	MAFA
FOXO3	NR5A2
FOXO3	MAFA
FOXO3	RBFOX2
FOXO3	THRB
FOXO3	FOXO1
ATF3	GATA2
ATF3	ETV4
ATF3	GATA6
ATF3	GATA3
ATF3	TRPS1
ATF3	RBFOX2
ATF3	FOXO1
ATF3	RARA
ATF3	GLIS3
ATF3	HLF
ATF3	THRB
ATF3	ATF3
ATF3	PGR
ATF3	WT1
ATF3	MEF2C
ATF3	FOXK1
ATF3	FOXK2
ATF3	FOXO3
ATF3	ATF7
ATF3	BHLH80
ATF3	CREB5
FOXK2	FOXO1
FOXK2	FOXO3
FOXK2	FOXP1
FOXK2	FOXK2
FOXK2	RARA
FOXK2	FOXK1
FOXK2	HLF
ESRRB	TRPS1
ESRRB	THRB
ESRRB	RBFOX2
FOXK1	MAFA
FOXK1	FOXO1
FOXK1	FOXK1
FOXK1	BHLH80
FOXK1	ATF7
FOXK1	MAFF
FOXK1	RARA
FOXK1	FOXP1
FOXK1	THRB
FOXK1	GATA3
FOXK1	TRPS1
FOXK1	HLF
FOXK1	GATA6
FOXK1	MEF2D
FOXK1	SOX6
FOXK1	FLI1
FOXK1	GATA2
FOXK1	TEAD3
FOXK1	FOXO3
FOXK1	RBFOX2
FOXK1	NFIL3
FOXK1	MEF2C
FOXK1	ESRRB
FOXK1	CREB5
FOXP1	RARA
FOXP1	THRB
FOXP1	FOXP1
FOXP1	TEAD3
FOXP1	BHLH80
FOXP1	PPARA
FOXP1	ERG
FOXP1	TRPS1
FOXP1	FOXO3
FOXP1	HLF
FOXP1	FOXO1
FOXP1	NFIL3
FOXP1	FOXK1
FOXP1	SOX6
FOXM1	FOXO1
FOXM1	THRB
FOXM1	ESRRB
FOXM1	SP2
FOXM1	TRPS1
FOXM1	GATA6
FOXM1	RBFOX2
FOXM1	RARA
FOXM1	GATA3
FOXM1	BHLH80
FOXM1	PPARA
THRB	FOXO1
THRB	THRB
TEAD3	TRPS1
TEAD3	SOX6
TEAD3	THRB
TEAD3	RBFOX2
TEAD3	RARA
TEAD3	PGR
TEAD3	FOXK2
TEAD3	GATA3
TEAD3	FOXO1
TEAD3	BHLH80
TEAD3	SP2
TEAD3	ETV4
TEAD3	MAFA
TEAD3	GATA6
TEAD3	ERG
TEAD3	NR5A2
RBFOX2	THRB
RBFOX2	SP2
SPL9	FOXO1
ETV4	FOXO1
RBFOX2	FOXO1
MAFA	FOXO1
TRPS1	FOXO1
ATF3	BHLHA15
THRB	BHLHA15
TEAD3	BHLHA15
TRPS1	BHLHA15
ETS1	BHLHA15
FOXK1	BHLHA15
PGR	BHLHA15
MAFF	BHLHA15
GATA2	BHLHA15
RBFOX2	BHLHA15
IRF4	BHLHA15
FOXO1	BHLHA15
GATA3	BHLHA15
FOXO3	BHLHA15
GATA6	BHLHA15
FOXK2	BHLHA15
NR5A2	BHLHA15
RARA	BHLHA15
ERG	BHLHA15
BHLH80	BHLHA15
ETV4	BHLHA15
SP2	BHLHA15
FOXP1	BHLHA15
ESRRB	BHLHA15
MAFA	BHLHA15
FOXM1	BHLHA15
MEF2C	SP2
ETS1	SP2
THRB	SP2
GLIS3	SP2
HLF	SP2
TRPS1	NR5A2
ESRRB	NR5A2
ERG	NR5A2
PPARA	NR5A2
FOXO1	NR5A2
GATA3	NR5A2
RBFOX2	NR5A2
THRB	NR5A2
RARA	NR5A2
MAFA	NR5A2
SOX6	NR5A2
ETV4	NR5A2
FOXK1	NR5A2
NFIL3	NR5A2
BHLH80	NR5A2
HLF	NR5A2
PGR	NR5A2
GLIS3	NR5A2
MEF2D	FOSL2
SOX6	FOSL2
GLIS3	FOSL2
FOXK1	FOSL2
FOXO3	FOSL2
MAFA	FOSL2
RBFOX2	FOSL2
IRF4	FOSL2
TRPS1	FOSL2
ETS1	FOSL2
GATA6	FOSL2
MEF2C	FOSL2
BHLH80	FOSL2
ETV4	FOSL2
FLI1	FOSL2
RARA	FOSL2
THRB	FOSL2
TEAD3	FOSL2
FOXK2	FOSL2
FOXO1	FOSL2
FOXP1	FOSL2
GATA2	FOSL2
GATA3	FOSL2
PGR	FOSL2
MAFF	FOSL2
BHLH80	ERG
RARA	ERG
FOXK2	ERG
ESRRB	ERG
THRB	ERG
NFIL3	ERG
ETS1	ERG
HLF	ERG
SOX6	ERG
FOXO3	ERG
TRPS1	ERG
FOXM1	ERG
FOXK1	ERG
RBFOX2	ERG
FOXO1	ERG
GATA6	ERG
GATA2	ERG
GATA3	ERG
THRB	GATA6
RBFOX2	GATA6
GATA3	GATA6
TRPS1	GATA6
MAFA	PPARA
TRPS1	PPARA
THRB	PPARA
RARA	PPARA
OTX2	PPARA
RBFOX2	PPARA
NR5A2	MAFF
THRB	MAFF
RARA	MAFF
GLIS3	MAFF
ETS1	MAFF
FLI1	MAFF
ERG	MAFF
TRPS1	VDR
NR5A2	VDR
THRB	VDR
FOXO1	VDR
TEAD3	VDR
GATA3	VDR
GATA6	VDR
RARA	VDR
FLI1	VDR
GLIS3	VDR
FOXK1	VDR
GATA2	VDR
SOX6	VDR
HLF	VDR
MAFA	VDR
MAFA	FOXO3
RBFOX2	FOXO3
THRB	FOXO3
GATA2	ATF3
ETV4	ATF3
GATA6	ATF3
GATA3	ATF3
TRPS1	ATF3
RBFOX2	ATF3
RARA	ATF3
GLIS3	ATF3
HLF	ATF3
THRB	ATF3
FOSL2	ATF3
PGR	ATF3
WT1	ATF3
MEF2C	ATF3
FOXK1	ATF3
FOXK2	ATF3
FOXO3	ATF3
JUND	ATF3
ATF7	ATF3
BHLH80	ATF3
CREB5	ATF3
FOXO1	FOXK2
FOXO3	FOXK2
FOXP1	FOXK2
RARA	FOXK2
FOXK1	FOXK2
HLF	FOXK2
TRPS1	ESRRB
THRB	ESRRB
RBFOX2	ESRRB
MAFA	FOXK1
FOXO1	FOXK1
BHLH80	FOXK1
ATF7	FOXK1
MAFF	FOXK1
RARA	FOXK1
THRB	FOXK1
GATA3	FOXK1
TRPS1	FOXK1
HLF	FOXK1
GATA6	FOXK1
MEF2D	FOXK1
SOX6	FOXK1
FLI1	FOXK1
GATA2	FOXK1
TEAD3	FOXK1
FOXO3	FOXK1
RBFOX2	FOXK1
NFIL3	FOXK1
MEF2C	FOXK1
ESRRB	FOXK1
CREB5	FOXK1
RARA	FOXP1
THRB	FOXP1
TEAD3	FOXP1
BHLH80	FOXP1
PPARA	FOXP1
TRPS1	FOXP1
FOXO3	FOXP1
HLF	FOXP1
FOXO1	FOXP1
NFIL3	FOXP1
GATA3	FOXP1
SOX6	FOXP1
FOXO1	FOXM1
THRB	FOXM1
ESRRB	FOXM1
SP2	FOXM1
TRPS1	FOXM1
GATA6	FOXM1
RBFOX2	FOXM1
RARA	FOXM1
GATA3	FOXM1
BHLH80	FOXM1
PPARA	FOXM1
TRPS1	TEAD3
SOX6	TEAD3
THRB	TEAD3
RBFOX2	TEAD3
RARA	TEAD3
PGR	TEAD3
FOXK2	TEAD3
GATA3	TEAD3
FOXO1	TEAD3
BHLH80	TEAD3
SP2	TEAD3
ETV4	TEAD3
MAFA	TEAD3
GATA6	TEAD3
NR5A2	TEAD3
THRB	RBFOX2

## Sheet: Table S11
Supplementary Table 11 The variations related to egg production are located in enhancers and target genes
SNP_Chr	SNP_Position	Traits	Enhancer_Chr	Enhancer_Start	Enhancer_End	Gene
28	3053180	22_30wk	28	3052800	3053200	ENSAPLG00020008252
28	3053180	22_30wk	28	3052800	3053200	ENSAPLG00020008331
28	3053180	22_30wk	28	3052800	3053200	ENSAPLG00020012525
28	3053180	22_30wk	28	3053000	3053600	ENSAPLG00020008252
28	3053180	22_30wk	28	3053000	3053600	ENSAPLG00020008331
28	3053180	22_30wk	28	3053000	3053600	ENSAPLG00020012525
28	3053790	22_30wk	28	3053600	3054200	ENSAPLG00020008252
28	3053790	22_30wk	28	3053600	3054200	ENSAPLG00020008331
28	3053790	22_30wk	28	3053600	3054200	ENSAPLG00020012525
15	12319045	AFE	15	12316200	12320600	ENSAPLG00020018464
15	12319045	AFE	15	12316200	12320600	ENSAPLG00020018465
7	13454646	56_66wk	7	13454600	13457600	ENSAPLG00020012087
7	13454646	56_66wk	7	13454600	13458200	ENSAPLG00020012087
7	13454680	56_66wk	7	13454600	13457600	ENSAPLG00020012087
7	13454680	56_66wk	7	13454600	13458200	ENSAPLG00020012087
7	13454723	56_66wk	7	13454600	13457600	ENSAPLG00020012087
7	13454723	56_66wk	7	13454600	13458200	ENSAPLG00020012087
7	13454774	56_66wk	7	13454600	13457600	ENSAPLG00020012087
7	13454774	56_66wk	7	13454600	13458200	ENSAPLG00020012087
7	13454780	56_66wk	7	13454600	13457600	ENSAPLG00020012087
7	13454780	56_66wk	7	13454600	13458200	ENSAPLG00020012087
7	13454853	56_66wk	7	13454600	13457600	ENSAPLG00020012087
7	13454853	56_66wk	7	13454600	13458200	ENSAPLG00020012087
7	13454874	56_66wk	7	13454600	13457600	ENSAPLG00020012087
7	13454874	56_66wk	7	13454600	13458200	ENSAPLG00020012087
7	13454889	56_66wk	7	13454600	13457600	ENSAPLG00020012087
7	13454889	56_66wk	7	13454600	13458200	ENSAPLG00020012087
7	13480273	56_66wk	7	13478800	13483400	ENSAPLG00020012087
7	13480060	56_66wk	7	13478800	13483400	ENSAPLG00020012087
7	13480068	56_66wk	7	13478800	13483400	ENSAPLG00020012087
7	13481033	56_66wk	7	13478800	13483400	ENSAPLG00020012087
7	13481351	56_66wk	7	13478800	13483400	ENSAPLG00020012087
7	13481354	56_66wk	7	13478800	13483400	ENSAPLG00020012087
7	13480273	56_66wk	7	13479200	13480600	ENSAPLG00020012087
7	13480060	56_66wk	7	13479200	13480600	ENSAPLG00020012087
7	13480068	56_66wk	7	13479200	13480600	ENSAPLG00020012087
1	130082384	en22_51wk	1	130082200	130082800	ENSAPLG00020016634
7	13480273	56_66wk	7	13478800	13483400	CNNM2
7	13480060	56_66wk	7	13478800	13483400	CNNM2
7	13480068	56_66wk	7	13478800	13483400	CNNM2
7	13481033	56_66wk	7	13478800	13483400	CNNM2
7	13481351	56_66wk	7	13478800	13483400	CNNM2
7	13481354	56_66wk	7	13478800	13483400	CNNM2
7	13480273	56_66wk	7	13479200	13480600	CNNM2
7	13480060	56_66wk	7	13479200	13480600	CNNM2
7	13480068	56_66wk	7	13479200	13480600	CNNM2
7	13532237	56_66wk	7	13531600	13532400	ENSAPLG00020012161
7	13532237	56_66wk	7	13531600	13532400	ENSAPLG00020012161
7	13532237	56_66wk	7	13531800	13532400	ENSAPLG00020012161
7	13532237	56_66wk	7	13532000	13532400	ENSAPLG00020012161
7	13532237	56_66wk	7	13532000	13532600	ENSAPLG00020012161
7	13532237	56_66wk	7	13532000	13532600	ENSAPLG00020012161
7	13532237	56_66wk	7	13532200	13532800	ENSAPLG00020012161
7	13563645	56_66wk	7	13563400	13564000	ENSAPLG00020012161
7	13563645	56_66wk	7	13563600	13564000	ENSAPLG00020012161
7	13563645	56_66wk	7	13563600	13564200	ENSAPLG00020012161
7	13563645	56_66wk	7	13563600	13564200	ENSAPLG00020012161
28	3053180	22_30wk	28	3052800	3053200	DPP9
28	3053180	22_30wk	28	3053000	3053600	DPP9
28	3053790	22_30wk	28	3053600	3054200	DPP9
28	3053180	22_30wk	28	3052800	3053200	HDGFL2
28	3053180	22_30wk	28	3053000	3053600	HDGFL2
28	3053790	22_30wk	28	3053600	3054200	HDGFL2
7	13454646	56_66wk	7	13454600	13457600	NT5C2
7	13454646	56_66wk	7	13454600	13458200	NT5C2
7	13454680	56_66wk	7	13454600	13457600	NT5C2
7	13454680	56_66wk	7	13454600	13458200	NT5C2
7	13454723	56_66wk	7	13454600	13457600	NT5C2
7	13454723	56_66wk	7	13454600	13458200	NT5C2
7	13454774	56_66wk	7	13454600	13457600	NT5C2
7	13454774	56_66wk	7	13454600	13458200	NT5C2
7	13454780	56_66wk	7	13454600	13457600	NT5C2
7	13454780	56_66wk	7	13454600	13458200	NT5C2
7	13454853	56_66wk	7	13454600	13457600	NT5C2
7	13454853	56_66wk	7	13454600	13458200	NT5C2
7	13454874	56_66wk	7	13454600	13457600	NT5C2
7	13454874	56_66wk	7	13454600	13458200	NT5C2
7	13454889	56_66wk	7	13454600	13457600	NT5C2
7	13454889	56_66wk	7	13454600	13458200	NT5C2
7	13480273	56_66wk	7	13478800	13483400	NT5C2
7	13480060	56_66wk	7	13478800	13483400	NT5C2
7	13480068	56_66wk	7	13478800	13483400	NT5C2
7	13481033	56_66wk	7	13478800	13483400	NT5C2
7	13481351	56_66wk	7	13478800	13483400	NT5C2
7	13481354	56_66wk	7	13478800	13483400	NT5C2
7	13480273	56_66wk	7	13479200	13480600	NT5C2
7	13480060	56_66wk	7	13479200	13480600	NT5C2
7	13480068	56_66wk	7	13479200	13480600	NT5C2
7	13487269	56_66wk	7	13486400	13487600	NT5C2
7	13486883	56_66wk	7	13486400	13487600	NT5C2
7	13486883	56_66wk	7	13486400	13487000	NT5C2
7	13486883	56_66wk	7	13486600	13487000	NT5C2
7	13487269	56_66wk	7	13487000	13487400	NT5C2
7	13487269	56_66wk	7	13487000	13487600	NT5C2
7	13487269	56_66wk	7	13487200	13487400	NT5C2
7	13563645	56_66wk	7	13563400	13564000	NT5C2
7	13563645	56_66wk	7	13563600	13564000	NT5C2
7	13563645	56_66wk	7	13563600	13564200	NT5C2
7	13563645	56_66wk	7	13563600	13564200	NT5C2
7	13454646	56_66wk	7	13454600	13457600	PCGF6
7	13454646	56_66wk	7	13454600	13458200	PCGF6
7	13454680	56_66wk	7	13454600	13457600	PCGF6
7	13454680	56_66wk	7	13454600	13458200	PCGF6
7	13454723	56_66wk	7	13454600	13457600	PCGF6
7	13454723	56_66wk	7	13454600	13458200	PCGF6
7	13454774	56_66wk	7	13454600	13457600	PCGF6
7	13454774	56_66wk	7	13454600	13458200	PCGF6
7	13454780	56_66wk	7	13454600	13457600	PCGF6
7	13454780	56_66wk	7	13454600	13458200	PCGF6
7	13454853	56_66wk	7	13454600	13457600	PCGF6
7	13454853	56_66wk	7	13454600	13458200	PCGF6
7	13454874	56_66wk	7	13454600	13457600	PCGF6
7	13454874	56_66wk	7	13454600	13458200	PCGF6
7	13454889	56_66wk	7	13454600	13457600	PCGF6
7	13454889	56_66wk	7	13454600	13458200	PCGF6
7	13480273	56_66wk	7	13478800	13483400	PCGF6
7	13480060	56_66wk	7	13478800	13483400	PCGF6
7	13480068	56_66wk	7	13478800	13483400	PCGF6
7	13481033	56_66wk	7	13478800	13483400	PCGF6
7	13481351	56_66wk	7	13478800	13483400	PCGF6
7	13481354	56_66wk	7	13478800	13483400	PCGF6
7	13480273	56_66wk	7	13479200	13480600	PCGF6
7	13480060	56_66wk	7	13479200	13480600	PCGF6
7	13480068	56_66wk	7	13479200	13480600	PCGF6
25	2988299	AFE	25	2987800	2989000	Pdk2
25	2988377	AFE	25	2987800	2989000	Pdk2
25	2988835	AFE	25	2987800	2989000	Pdk2
25	2988835	AFE	25	2988800	2989200	Pdk2
17	4958860	en22_51wk	17	4958200	4960200	SEPTIN2
17	4961736	en22_51wk	17	4961000	4962800	SEPTIN2
17	4961736	en22_51wk	17	4961200	4965400	SEPTIN2
28	3053180	22_30wk	28	3052800	3053200	SH3GL1
28	3053180	22_30wk	28	3053000	3053600	SH3GL1
28	3053790	22_30wk	28	3053600	3054200	SH3GL1

[truncated: 1 more sheets: Table S12 ]
